# Supplementary material for: DOCK11 and DENND2A play pivotal roles in the maintenance of hepatitis B virus in host cells
Source: PLoS One. 2021 Feb 4;16(2):e0246313. doi: 10.1371/journal.pone.0246313 (PMC7861363; doi:10.1371/journal.pone.0246313)
Supplement: S1 Table — (XLSX) [file pone.0246313.s007.xlsx]

## Sheet: Sheet1
S1Table . shRNA sequence
shRNA for DOCK11
・CCGGCCAACAGGGTGCTTACATATTCTCGAGAATATGTAAGCACCCTGTTGGTTTTTG
・CCGGGTACTAGACACCATATCATTTCTCGAGAAATGATATGGTGTCTAGTACTTTTTG
・CCGGACTAAATGAGCGGCTAATTAACTCGAGTTAATTAGCCGCTCATTTAGTTTTTTG
・CCGGTGATGGCCATAACCCATTAATCTCGAGATTAATGGGTTATGGCCATCATTTTTG
・CCGGCCAGGCTACTTGAATCTGAATCTCGAGATTCAGATTCAAGTAGCCTGGTTTTTG
shRNA for DENND2A
・CCGGCTGAAGGGACTAGGCAATAAACTCGAGTTTATTGCCTAGTCCCTTCAGTTTTTTG
・CCGGCCAATGAAGGAGAACCCTTATCTCGAGATAAGGGTTCTCCTTCATTGGTTTTTTG
・CCGGCCTAGTGCAGCCCTATTCTTTCTCGAGAAAGAATAGGGCTGCACTAGGTTTTTTG
・CCGGCTAGTGCAGCCCTATTCTTTACTCGAGTAAAGAATAGGGCTGCACTAGTTTTTTG
shRNA for CDC42
・CCGGCGGAATATGTACCGACTGTTTCTCGAGAAACAGTCGGTACATATTCCGTTTTTG
・CCGGCAGATGTATTTCTAGTCTGTTCTCGAGAACAGACTAGAAATACATCTGTTTTTG
・GTACCGGACCTGAAGGCTGTCAAGTATGCTCGAGCATACTTGACAGCCTTCAGGTTTTTTTG
