# Supplementary material for: DOCK11 and DENND2A play pivotal roles in the maintenance of hepatitis B virus in host cells
Source: PLoS One. 2021 Feb 4;16(2):e0246313. doi: 10.1371/journal.pone.0246313 (PMC7861363; doi:10.1371/journal.pone.0246313)
Supplement: S2 Table — (XLSX) [file pone.0246313.s008.xlsx]

## Sheet: Sheet1
S2 Table. Sequencing Summary
Name	Cell1	Cell2	Cell3	Cell4	Cell5	Cell6	Cell7	Cell8	Cell9	Cell10	Cell11	Cell12	Cell13	Cell14	Cell15	Cell16	Cell17	Cell18	Cell19	Cell20	Cell21	Cell22	Cell23	Cell24	Cell25	Cell26	Cell27	Cell28	Cell29	Cell30	Cell31	Cell32	Cell33	Cell34	Cell35	Cell36	Cell37	Cell38	Cell39	Cell40	Cell41	Cell42	Cell43	Cell44	Cell45	Cell46	Cell47	Cell48	Cell49
Cell barcode	AGGTCAAAGGAT	TCTCATAATGTT	GTAGCGCGCTTT	AATTCTGATGCT	TTTTGTTGTATC	GCTATCGATTAT	TTTACCTGAGGG	TTACCCGTTTGG	TTCATTCTCTCT	GTCTCAGGTTCC	TACTGTTAATTT	TCTTCTGATTAA	GTTTTCTTCGAT	TGGCTTCAGATA	TGTTTTTTTAAG	AATGGAAGGCTA	CTTGCTCTATTG	ACGATTGATCTT	AGAATAGGAATA	CTGTACTGCGTA	TGCGCAATTTTT	ATGTAACGGCAT	CCTTTTGTTCCG	TCAGCACGTAAA	GTTCTTTTTTTT	TATGATTTTCAT	ATATTAAACGTT	GTTTGGAAAGTC	TCATCTTGTGCT	CTATGTTTGTTC	TGTTTGTATTTC	ATGCTTTATTGG	GGTACAGTGTTC	CGAATTTCGATT	TATTCTGTATCG	CTAGTAGGCTTG	TAGTGTACACAC	GATCTTCCCCAC	CACATTTGGCTT	CGATAACATGGG	TCTCTATTAATT	CAGTACTTTATT	CCAATGTAGTCA	TGCTCACTCGTG	TAATAATTGCAT	TTGGTTTTACCA	ACCATATCGTGG	CCCTCCGGTGAC	TGTTACCTGGTA
Total Tags(reads)	6651413	6288548	6248299	6213589	5991697	5451596	5003586	4973078	4627022	4320056	4267290	4239379	4139372	4101328	3943317	3759568	3543093	3516829	3480795	3411037	3310847	3199471	3010843	2961195	2791498	2779202	2716159	2711511	2676105	2659440	2531852	2415824	2393676	2371721	2366446	2315731	2221759	2207462	2184529	2073443	2001001	1954096	1941894	1935574	1891339	1888528	1816014	1815781	1735699
Number of genes detected	12045	13243	12316	12493	12394	12391	11600	11208	11862	11421	11418	11868	11581	11340	11407	10035	11404	11081	11284	10130	10391	9836	9855	10519	10417	10318	11341	10074	10007	10182	10277	10302	9339	9511	9714	9794	9847	9250	9025	8382	9669	9095	9514	9601	9366	8521	9561	8636	9903
Number of HBV mRNA detected	0	0	0	0	0	0	0	0	0	0	0	0	0	0	0	0	0	0	0	0	0	0	0	0	0	0	0	0	0	0	0	0	0	0	0	0	0	0	0	0	0	0	0	0	0	0	0	0	0
[truncated: 2,276 more columns]
