# Supplementary material for: DOCK11 and DENND2A play pivotal roles in the maintenance of hepatitis B virus in host cells
Source: PLoS One. 2021 Feb 4;16(2):e0246313. doi: 10.1371/journal.pone.0246313 (PMC7861363; doi:10.1371/journal.pone.0246313)
Supplement: S3 Table — (ZIP) [file pone.0246313.s009.zip]

Archive with 2 entries (2 files):
- S3_Table.txt
- __MACOSX/._S3_Table.txt
