# Supplementary material for: DOCK11 and DENND2A play pivotal roles in the maintenance of hepatitis B virus in host cells
Source: PLoS One. 2021 Feb 4;16(2):e0246313. doi: 10.1371/journal.pone.0246313 (PMC7861363; doi:10.1371/journal.pone.0246313)
Supplement: S3 Table — (ZIP) [file pone.0246313.s009.zip › S3_Table.txt]

S3 Table. Single cell gene expression profile in KM cells
Cell barcode	AGGTCAAAGGAT	TCTCATAATGTT	GTAGCGCGCTTT	AATTCTGATGCT	TTTTGTTGTATC	GCTATCGATTAT	TTTACCTGAGGG	TTACCCGTTTGG	TTCATTCTCTCT	GTCTCAGGTTCC	TACTGTTAATTT	TCTTCTGATTAA	GTTTTCTTCGAT	TGGCTTCAGATA	TGTTTTTTTAAG	AATGGAAGGCTA	CTTGCTCTATTG	ACGATTGATCTT	AGAATAGGAATA	CTGTACTGCGTA	TGCGCAATTTTT	ATGTAACGGCAT	CCTTTTGTTCCG	TCAGCACGTAAA	GTTCTTTTTTTT	TATGATTTTCAT	ATATTAAACGTT	GTTTGGAAAGTC	TCATCTTGTGCT	CTATGTTTGTTC	TGTTTGTATTTC	ATGCTTTATTGG	GGTACAGTGTTC	CGAATTTCGATT	TATTCTGTATCG	CTAGTAGGCTTG	TAGTGTACACAC	GATCTTCCCCAC	CACATTTGGCTT	CGATAACATGGG	TCTCTATTAATT	CAGTACTTTATT	CCAATGTAGTCA	TGCTCACTCGTG	TAATAATTGCAT	TTGGTTTTACCA	ACCATATCGTGG	CCCTCCGGTGAC	TGTTACCTGGTA
Name	Cell1	Cell2	Cell3	Cell4	Cell5	Cell6	Cell7	Cell8	Cell9	Cell10	Cell11	Cell12	Cell13	Cell14	Cell15	Cell16	Cell17	Cell18	Cell19	Cell20	Cell21	Cell22	Cell23	Cell24	Cell25	Cell26	Cell27	Cell28	Cell29	Cell30	Cell31	Cell32	Cell33	Cell34	Cell35	Cell36	Cell37	Cell38	Cell39	Cell40	Cell41	Cell42	Cell43	Cell44	Cell45	Cell46	Cell47	Cell48	Cell49
FTL	51447	41503	44687	22048	111798	128638	121542	105187	50654	62846	109787	77633	74508	68059	54127	168986	37023	43860	17325	92422	81377	52302	103377	75246	53170	37135	27273	48691	54473	71314	41947	29195	50429	88414	67795	47027	21423	54117	48547	126334	80199	58952	67324	33570	101566	66590	17019	51503	133195
FTH1	26659	9869	15087	10863	52456	22096	43492	32737	22869	22313	39485	19540	27784	23229	29881	56125	15935	13582	19586	45610	33555	18000	25029	22223	18121	17289	16085	21369	15828	28209	12055	11624	20043	31179	26115	11158	10947	13211	27650	50714	35263	14579	22707	12130	21793	18440	11250	21014	62489
GAPDH	11778	10894	11945	9782	8737	9109	8912	10917	8703	7488	9984	8021	9019	7064	4448	14663	11006	8172	6650	7567	8923	11590	8779	9984	13221	10358	8663	15329	7512	9451	6487	7775	11777	11656	10894	8370	8552	8521	11661	9997	5420	5836	6713	4575	6525	14035	7727	7474	8868
KRT18	9005	9151	3700	6065	4075	8549	3127	14178	5587	4718	5525	4005	6643	7168	8979	5087	3992	4360	5550	5508	8537	7302	9773	11965	2287	5757	9595	7345	5848	5841	4677	6103	6978	8195	3544	3817	7291	13236	6592	10827	14511	8699	17576	4104	11282	3461	5485	9311	2142
PFN1	8853	10404	11738	10779	7140	8288	8420	8382	10867	7236	9011	8888	10666	10676	9304	8185	13356	12216	11606	7852	11739	12687	11093	10673	8748	13963	8852	9507	9739	9885	10996	10654	11189	6704	10201	12462	11570	12906	11890	7733	7490	12252	9839	13267	9181	11627	9657	10903	4987
PRDX1	3259	3123	3325	3301	3735	5569	5702	4151	2185	3757	2765	4110	2433	2561	2559	5868	2941	2237	1662	2533	2953	3216	3153	3249	2838	2195	2194	5794	2961	3002	2705	1966	5436	5126	3771	2385	3324	3710	4754	2345	2914	2439	4477	2214	2295	2893	2956	2848	5435
RPS7	4513	4806	5485	4620	5180	3712	5234	5018	5786	5848	4935	4717	5614	6138	6026	4323	6163	5184	3572	3105	2835	4988	6554	3444	6056	6996	5112	8804	6401	5216	5635	4423	6886	5959	5108	3530	5834	5123	6729	5536	4500	5106	5514	5284	4984	7047	5441	7118	4583
ACTB	6779	5334	8181	5187	4688	3161	6241	3963	4762	6276	3138	2164	4250	2827	5972	5353	5739	4112	6601	2033	4871	4713	5229	5215	4228	3005	6714	5180	4340	3576	4250	5776	3485	2694	6305	4601	6575	5604	2408	1479	5855	2612	3412	6524	2161	5062	6445	4519	1109
SEPW1	718	1001	1045	770	986	1576	1025	1302	848	1065	489	1424	997	720	1121	788	1360	1360	726	1239	1356	459	786	1149	1224	2111	519	1302	1143	1367	539	919	1446	1583	2125	1104	513	571	1890	1217	899	847	977	677	1132	410	813	1081	847
KRT8	6461	5996	2009	5877	2848	3676	2772	7707	3246	5404	3691	5324	4015	4683	4454	3985	3304	2612	2541	4146	7646	5818	5046	7272	2715	4010	3820	4812	4456	4641	3534	3591	5446	4729	3398	3024	4783	5430	3685	6571	6032	5582	11653	3169	6057	3337	5146	4532	2236
ANXA2	7191	9045	8883	13968	4523	9654	8805	13467	8413	8167	6940	9085	8169	10252	7244	9210	9183	12068	12312	9455	8120	9717	7832	10332	11109	9914	5438	8233	10962	8176	11469	18968	7071	9141	6348	9351	13674	11544	11951	7044	5044	11062	12009	11210	7158	10401	13015	7338	3964
OAZ1	3780	2149	1861	2363	1421	2178	1552	1889	2081	2376	1961	1996	2299	2900	2976	1879	1941	2481	1933	2530	2468	3167	2598	2077	1434	2199	3521	3187	3234	2709	3084	1614	2227	2456	2542	2526	2243	1957	2803	2172	2339	3560	3668	2299	1680	2869	2338	2649	3516
RPS2	6828	6503	8558	6335	6424	4232	4766	6627	5209	4408	5791	5386	6376	7674	5347	4208	7452	7542	5474	5230	6234	6234	6246	4772	6415	7683	6163	6691	7931	6139	6994	5885	6981	6073	4412	8337	6562	6735	5786	5217	3245	7155	5038	7031	5379	6943	7591	10052	5978
CLIC1	2617	3220	3387	4210	3556	2987	3498	3761	3978	4101	3576	3453	3953	3686	4635	3164	2383	3455	6312	5087	4602	5364	4251	3801	3463	4363	3167	3447	5594	3710	3080	4526	3768	3845	3263	4107	4314	4063	4533	4373	2762	5227	3590	4568	5342	2579	4753	3691	4106
UBB	2595	2034	2281	4299	2735	2536	2710	2217	2767	2980	2361	2879	2856	2736	3695	1061	3622	2866	2575	4325	2780	3399	2808	1160	2850	4267	2965	2751	5045	3433	2958	1997	2858	2195	3308	3416	2440	3562	4760	1955	1815	3364	2991	3892	4974	3352	3229	4394	1228
ALDOA	4068	2490	2699	2858	2187	3479	2948	2755	2050	2362	2688	3199	2274	3180	3051	2823	2934	2394	2196	2476	4403	4412	3016	2261	2824	2658	1758	2445	3314	2624	2352	3604	2835	2404	2344	2826	3723	2743	2917	3834	1829	2406	2756	1926	2417	3062	2203	2763	4008
PPIA	5353	3478	4763	3928	3013	3092	3165	3997	2890	3898	3613	3469	4338	2549	3048	3571	3698	2546	2038	3470	2752	4830	3828	4872	5145	3550	3057	5714	3541	2516	1970	2396	5459	4922	3079	2895	4630	2943	4387	2292	2010	1830	2231	2294	2863	3694	1802	3245	4612
SH3BGRL3	5762	3349	4360	3948	3106	2047	2780	4036	4240	1999	2670	2244	3313	3980	3137	3330	3666	2970	5017	3788	3003	6111	3856	4278	4239	4275	4738	3232	2430	3060	4251	5017	2537	4830	3218	4180	3753	2810	4417	3008	2344	3289	3497	4457	2526	4852	3554	3401	3341
TPI1	8829	6347	6233	6937	4310	5709	4366	5411	6057	5195	5214	7029	7247	6972	2879	6247	5325	9404	4267	7497	7119	10195	5951	5133	8353	5694	4510	6597	6748	5283	7125	7147	7745	7323	6426	7110	8892	7891	6594	6596	4205	7507	7222	9531	9018	7246	8980	6785	4103
S100A16	1089	1541	1291	1291	1431	1481	1240	1340	1218	1866	1462	888	1280	1628	973	1685	1609	1728	3997	1106	1938	1548	1987	2250	1139	2134	1266	2131	887	2134	2160	1088	2082	911	2060	1710	879	2524	1124	1976	1482	1065	913	1236	1331	2183	1320	1818	403
TUBA1B	2839	3935	4667	4181	2784	2181	1288	1747	2830	4035	977	2892	2659	1956	2979	2778	3315	4185	3739	2158	713	4496	2225	2064	3383	3919	3275	3938	3191	2567	2519	1805	4592	1806	2584	3195	3736	2490	3384	1051	942	1680	1541	2670	2264	4740	4438	3049	452
POP7	619	403	455	356	320	235	486	998	383	357	358	485	612	458	467	278	367	261	388	208	338	174	63	656	301	284	542	683	266	195	677	178	551	546	2	452	386	259	192	238	290	399	139	424	512	623	306	424	175
RPS3	1996	1935	1956	1466	1311	1443	2037	2524	2256	2591	1405	1857	2670	1918	1534	2760	2377	1753	1091	1318	1251	2233	1693	1979	2561	1972	2700	3063	2143	2175	2051	1409	2595	3759	2486	1793	1516	852	3545	1087	892	1699	1575	1471	1457	2355	1687	2164	3692
ARPC2	1252	1457	1150	1294	576	1026	1001	1243	999	961	832	1352	1838	1020	996	1009	833	1752	1668	1025	560	1459	1429	1864	1279	1527	1354	988	2136	1169	1508	1285	1531	721	1330	2149	1001	1245	1407	1329	1378	1706	1212	2670	1128	1624	3467	1197	388
TMEM219	377	125	142	304	174	436	291	379	341	211	426	47	420	411	137	434	95	180	341	296	461	322	406	274	293	118	388	331	0	272	314	264	398	98	517	219	194	9	155	359	245	460	113	243	125	458	22	348	467
NASP	277	194	166	162	37	165	97	97	131	85	0	182	65	82	57	93	135	345	23	130	126	338	86	65	64	46	133	35	174	23	185	103	262	30	117	315	364	152	266	216	112	112	5	0	85	63	337	114	543
HSPB1	3921	1798	1494	2407	2548	1479	1610	1106	1643	2564	1353	2802	1597	2442	1908	1620	966	1590	2458	1879	1373	2467	2699	1705	1187	1693	1762	1487	1529	1512	1333	1595	2993	2393	2007	2117	1911	2776	4382	2134	1378	1011	1882	1948	1296	2257	2179	930	454
RBM8A	933	1342	1946	743	1019	907	385	816	1353	2055	547	1048	1897	1355	1978	321	541	1249	1602	814	526	796	935	875	1003	1344	1487	2290	743	1029	1848	1832	1610	746	2144	1618	1116	1720	1618	1179	568	768	1621	1325	1354	1946	1333	1548	281
HMGA1	1629	2666	3420	3202	1748	1884	3094	1959	4005	2628	1609	2492	2672	3109	1459	2857	3419	4616	3806	3102	1974	3043	2336	2641	1990	5447	2845	1932	4437	1365	2772	3279	1981	1244	1711	5064	3628	2980	1401	1320	2262	3805	2110	2846	2770	2828	5206	2434	1128
RPL19	2623	4713	5457	3030	4068	2076	3791	3366	3478	3880	3707	3638	3921	3291	3528	3490	3458	3053	2075	2210	2545	3827	3015	4108	4048	5039	5369	4356	3424	4106	2679	2412	6208	3598	3650	3219	3283	2311	4234	2988	3976	3662	4984	3282	2651	3895	2680	1659	2983
MYL6	5652	2358	3845	3514	2334	2824	3297	3428	3483	2705	3497	3058	4187	3692	5296	2347	3622	3408	3475	3884	3353	3651	3932	2796	3340	3014	3470	4888	3451	3014	3577	5067	5270	4366	3258	3780	3929	4757	3509	3877	2243	3033	1965	5741	3221	4043	3629	4602	3637
PTMA	1079	2029	1612	3043	1462	688	1574	2098	1511	1623	2088	1099	2079	1074	2492	1626	1596	1404	1265	867	873	1428	2869	781	3091	1235	1597	2420	2640	2541	969	1609	2700	1159	2727	1842	675	1583	1518	1326	1336	1161	3003	1687	1185	1492	1757	1026	987
ATP5O	851	970	782	1020	999	615	441	824	1065	672	1316	803	907	694	673	494	1249	645	905	609	756	1495	1299	907	736	776	800	1444	1031	986	697	780	1482	735	942	1226	542	880	847	500	1547	900	1219	736	1504	1066	585	1111	760
RPL6	2545	2580	2696	3070	3215	1909	2304	3150	3315	2986	2521	2179	3223	2622	2830	2779	3136	3041	3235	1690	2868	3395	5035	1374	3282	2530	3054	3066	5629	3222	3163	2652	3393	2595	4455	2193	2070	2312	2593	1701	1850	1964	2480	2140	2618	4148	2417	3340	4424
CKS1B	1057	1635	1576	1022	956	134	639	89	1469	1338	437	1397	1115	854	1759	100	1321	966	1979	2300	347	755	149	7	649	2914	1216	1200	903	987	1581	177	1331	500	441	487	1045	500	632	90	413	875	274	680	1718	1453	619	2601	193
ACTG1	5848	6641	6820	4903	4222	3258	5949	3677	5720	6954	2416	1603	5125	3628	5685	5028	4725	5161	5488	1998	4451	4759	2894	1761	5103	4282	6913	5793	5529	4254	4698	4977	5379	7707	7629	4510	5099	3504	3834	3448	4968	2481	4323	6672	5646	9875	4544	3728	771
RPL15	2430	3463	3124	2545	2711	2034	2751	3524	2171	2842	1822	2090	3724	2091	2424	1962	2662	1666	1749	2836	1657	2564	1972	2223	3610	4201	2773	3476	2631	2827	1680	1644	2706	4201	2500	1895	2281	3254	3752	2641	1876	2062	2985	2396	2711	4192	2420	2701	1901
CLPP	356	293	312	355	323	309	349	53	663	482	257	232	385	372	141	233	190	104	142	283	306	555	326	341	86	161	398	289	659	376	357	144	295	313	258	161	577	177	266	90	236	201	228	381	386	475	24	390	25
PHLDA2	3460	2112	2356	2190	2552	1211	2004	2735	2904	2890	1694	1529	2112	2322	1401	3528	1990	3787	2112	3403	1892	2936	1749	5080	1132	2043	992	2896	2278	2005	2136	2288	2906	1765	2992	2577	1758	3471	2273	3085	1375	1302	1961	2241	1926	3162	1411	2460	1049
RPS5	3960	3150	4117	3432	3387	2439	3703	4716	3908	4121	4239	2982	3684	4706	2754	3391	4953	4551	1392	3576	3808	3845	5083	2851	4810	2599	5025	5128	4693	3901	4715	3996	6290	3518	4930	2504	2432	5598	5437	4605	4269	3395	5610	5537	5880	3198	3046	3914	3036
NDUFS8	1701	756	751	627	599	985	791	628	943	696	672	747	462	833	951	164	326	906	665	799	322	702	447	572	1228	761	611	329	1311	821	628	858	1626	1159	1063	562	652	555	138	1143	1579	872	562	805	470	1039	487	625	573
TMSB4X	7857	2686	4471	4946	4332	2012	4079	3792	4067	4109	5337	3185	3856	4315	3875	4590	5347	3780	4819	3272	3897	6062	5423	3485	4904	5212	4254	5561	3074	4699	4257	2993	5131	3805	4787	4353	5348	3542	6535	5155	5905	4191	3410	3778	2765	7705	4735	4310	3253
RPL7	1744	2141	1589	2718	1694	1413	1221	3068	2682	2737	2095	2329	2502	2522	2355	2098	1933	2806	1669	1371	1844	2311	1414	1535	1426	2502	1615	1939	3986	2841	2397	1195	2504	3504	3184	2174	2713	2804	3450	2032	1563	2618	3035	3021	2364	2441	2586	2391	2205
NUDT5	996	893	844	896	1054	981	696	1154	1151	1114	1189	661	1067	1578	1152	1134	1248	1026	777	1299	1013	1281	1438	1168	944	827	598	719	1343	999	1133	1062	1393	1003	502	687	1088	1144	747	1596	928	685	240	1390	603	1025	1333	953	603
LSM10	220	316	92	152	91	242	149	59	93	32	45	429	74	203	107	424	377	256	201	507	51	456	166	157	342	410	280	506	137	151	66	191	5	78	80	125	261	157	65	353	192	8	98	70	343	76	266	226	116
S100A2	50	374	75	45	170	51	630	89	82	263	6	49	269	347	6	101	369	673	117	739	188	284	184	960	109	608	232	784	74	533	23	147	284	77	255	351	31	225	203	67	149	12	7	90	157	71	27	48	89
SRP14	1108	633	900	707	572	537	601	533	941	745	1405	1017	713	676	1149	1304	1028	773	1171	1292	898	837	722	784	1356	881	717	662	734	888	528	765	1120	752	601	563	1166	457	1072	339	780	584	681	824	1692	181	723	520	1377
CTSB	328	340	470	474	487	432	430	197	450	302	521	450	440	935	489	353	631	391	416	299	310	175	560	441	629	447	525	142	769	534	439	1242	430	505	682	276	151	514	845	357	638	190	570	295	576	39	315	561	407
EIF3H	211	472	368	320	146	237	198	333	444	257	433	308	343	238	283	441	284	566	300	335	548	146	384	595	629	363	174	340	506	272	496	170	763	394	527	341	330	334	246	463	176	446	270	403	116	581	123	386	310
ENO1	4907	3438	3906	4391	3654	2793	3152	2691	3128	3801	2641	1945	3351	2730	2717	3233	3958	3964	2615	2868	3127	4954	3317	3184	2562	3850	2632	3526	3713	2746	3391	2579	2823	4002	4281	3428	4767	4247	4133	3196	2897	3441	2778	3082	1699	3595	5500	3031	1594
GPX4	1874	1176	1517	983	1263	1023	1081	1500	1157	533	1135	1358	1000	1253	1274	1642	784	663	937	1801	1903	1211	1524	935	1323	1110	1878	2322	1059	464	1148	1560	1546	3462	1385	1151	1140	617	1433	2525	1498	831	2083	588	1592	735	1613	955	2641
KRT81	3030	656	6	6	965	10	5	8	3310	55	194	13	889	1012	140	375	4966	5137	1056	31	5	2822	57	169	179	6149	82	1722	249	1511	341	97	322	138	11	2373	4	172	820	30	1705	6	9	55	208	3126	13	757	12
HSP90AB1	1291	2020	1862	3120	2329	1373	1616	2567	3042	2146	2176	2229	2697	1837	2190	1036	2440	2228	1641	1527	1309	2018	1281	2098	2951	3927	2739	3038	2139	1994	1149	979	2148	2423	3708	2065	2533	2168	2284	1705	1625	1596	3099	2215	1678	1856	2482	2023	1124
RBPMS	64	418	232	91	73	58	139	34	72	193	177	85	167	213	316	158	150	28	94	48	65	2	297	8	147	235	187	204	91	160	1	199	39	62	296	4	31	194	0	159	62	137	52	51	128	2	441	134	1
NTMT1	210	45	174	535	137	233	200	233	745	638	202	421	124	264	599	542	494	238	404	322	275	423	188	252	233	76	328	118	202	186	137	413	440	105	5	111	245	201	376	382	113	285	2	164	154	165	317	416	338
RPL13A	1219	1151	1165	1011	1242	783	975	1082	1191	1143	867	538	823	840	925	660	982	865	969	894	448	1088	949	1080	1342	994	1512	1394	1234	902	822	412	1292	1379	1032	830	677	1132	1044	880	376	612	1081	729	663	1378	871	888	1380
DYNLT1	644	815	883	969	331	1208	527	1180	647	661	980	917	532	1344	582	508	682	487	1067	977	645	438	549	630	424	578	797	612	898	581	857	1262	839	551	519	548	1580	525	1344	823	469	894	218	837	763	1140	603	1201	574
NME1	934	1107	1323	972	1124	636	836	1158	1023	1428	838	822	1088	1128	611	1271	1297	1410	851	849	587	1187	1269	974	1414	1106	1329	1166	1394	1252	952	1232	1071	735	1314	868	1008	1003	1396	496	769	1171	1692	831	733	1124	811	961	86
RPLP0	5049	3308	4211	3985	3336	2642	3695	3635	2578	3635	3819	2272	3458	2915	3420	2998	4033	5617	2745	2177	2230	4849	3762	4690	3798	4397	4113	4785	1776	3198	4832	3274	4039	6065	4155	5226	5081	3642	3502	2627	2012	3433	1983	3775	3151	4677	4715	4951	3062
WBSCR22	959	729	722	1268	1097	730	451	854	743	952	1341	1082	458	754	707	431	1091	792	562	1011	854	1413	631	746	542	805	1377	885	1128	1114	714	681	790	947	231	1136	1277	1452	330	830	972	946	1380	978	1204	894	820	395	742
ARPC1B	2504	951	1750	1537	1918	3217	1806	1592	955	1046	1747	1841	2040	2414	798	1167	2474	1511	1562	1378	1971	1545	2485	2229	1005	1947	1523	1469	1468	848	2046	2751	1297	928	1553	1874	1589	2624	1111	2924	2292	2212	2708	1466	1870	1188	1905	1827	1470
FSTL3	124	67	170	171	1	52	213	23	0	57	27	6	45	86	215	1	148	110	277	0	18	95	58	133	4	161	118	119	114	91	213	102	0	46	63	101	232	100	83	165	47	96	0	85	0	232	81	211	0
DYNLL1-AS1	128	82	2	195	38	89	0	1	0	51	55	1	0	142	69	23	45	0	144	41	0	194	31	41	1	0	18	2	85	46	1	0	18	0	0	0	201	73	7	0	1	87	92	0	1	0	38	94	0
RPL29	1954	1779	2177	1942	1951	1034	1844	2572	1835	1398	2338	1116	2175	2054	1831	1466	2417	1789	1490	1392	793	2521	1768	1308	2976	3100	3024	2406	2257	1316	2049	1163	1897	2924	1983	2372	2277	1301	1836	2455	1066	1245	1411	1255	1201	2880	1849	1940	2997
RPL17	1378	1386	1602	1443	993	482	1356	1704	1336	1491	1128	1412	2034	955	947	1277	1547	1027	936	590	736	1699	1204	1209	757	1666	2376	1451	1366	1559	1219	912	1907	1475	1643	1010	1135	1478	2409	947	703	974	1110	565	1449	1805	1341	1066	1209
MRPS18B	190	439	319	295	350	281	269	169	269	641	365	111	216	392	147	175	422	281	461	220	234	426	660	213	1109	775	577	175	344	282	50	208	741	276	166	185	1005	519	155	284	464	317	440	516	298	255	380	345	116
PSMB4	491	260	157	83	301	694	188	203	491	345	254	435	610	75	268	391	289	327	249	10	106	354	428	159	66	588	336	633	650	338	212	61	616	466	314	368	125	269	892	158	373	143	130	244	311	236	395	340	18
TNFRSF12A	6296	4730	4538	4744	2948	4045	3788	3485	4790	6600	3892	2976	4456	6554	5498	3849	5227	7767	7604	5670	2910	6654	3978	5372	3587	5171	3939	3859	2529	3118	13023	7055	6262	5186	3100	6841	3236	5628	3104	6417	5480	8924	3748	9139	6113	4508	4550	4866	243
CD63	3965	3025	2885	3056	4576	2273	3051	2492	3406	3002	4431	3326	2715	3791	4679	2562	3240	3090	4143	2289	2831	2805	2698	4229	2631	2080	2407	3332	3444	3784	3158	3477	3382	3061	2618	3493	3419	3510	6086	3631	3943	3512	4128	4289	1544	1555	3353	4427	4346
DYNLL1	252	406	477	392	518	224	121	315	372	331	527	313	487	290	387	178	667	211	650	148	236	160	248	227	185	487	423	490	236	451	421	237	109	477	396	347	514	321	820	530	179	88	116	494	151	952	585	375	178
PKM	3475	2968	4059	4804	2598	3230	4343	4882	2681	3090	3491	4141	3186	3397	2992	4304	4403	4384	4584	5616	4856	6796	3726	6389	3335	3737	2645	3415	5240	3715	4075	3071	2766	3292	4204	3533	4108	4965	3351	6661	3056	4677	5126	4305	2838	3851	3570	4563	4785
PPP4C	609	419	442	624	345	570	442	224	560	227	451	261	385	603	530	238	793	658	608	897	738	424	500	616	458	621	868	324	386	407	775	408	566	238	502	854	677	713	526	624	371	828	306	627	663	622	402	894	293
S100A10	926	1684	603	626	948	865	1414	1043	797	1320	649	896	1341	1165	835	1833	895	1152	1124	1410	977	1037	1263	1606	762	1815	628	1263	1222	1025	1075	731	2163	809	1405	1375	451	1010	902	1377	573	817	706	429	863	888	650	1125	371
RAN	1434	1598	2257	1612	874	595	775	1292	1559	1120	1123	664	1204	1364	1090	1019	1314	1368	1814	941	1568	2069	979	1500	1914	1938	1605	1059	494	1442	1178	1257	1545	1258	1364	1246	2182	1220	2898	1576	776	489	930	1062	2259	1661	1752	881	379
RPL8	1831	3548	3387	3248	2244	2530	1573	2603	3371	3746	2324	2675	2287	3019	3367	3723	3119	3229	1820	2316	1838	3482	2258	3394	2597	3800	2524	3627	2243	2417	2249	1191	4543	4733	3691	1702	1752	3184	4763	1842	3589	1654	2647	1144	2762	3923	2813	3520	3124
PSMB3	1353	1952	1428	1226	2067	1147	1199	1341	2136	2388	1449	1805	1089	1563	1142	540	2375	1578	2008	1546	1776	1651	2070	1664	670	1792	2343	2345	1646	1132	1513	2432	1644	1890	1070	1252	1232	1395	2241	1627	1026	1825	2532	931	1320	2501	1119	1118	538
MTCH1	752	701	1163	895	883	919	636	377	1286	800	760	858	860	558	703	735	888	669	752	660	774	1110	734	905	661	1307	924	495	772	567	419	1196	478	813	523	496	1054	786	897	524	680	1333	1030	817	895	291	851	948	939
RNH1	414	560	599	318	407	399	320	367	490	248	316	234	340	119	345	276	189	190	75	297	514	271	577	208	298	319	188	200	317	924	335	455	283	506	94	487	554	603	231	546	574	458	222	692	496	239	193	426	80
CBR1	356	349	434	618	622	1174	784	729	602	264	818	837	461	427	203	436	506	289	516	840	613	993	439	411	858	331	193	768	422	603	502	339	413	341	451	357	263	659	355	258	334	434	902	495	801	709	672	542	603
MTCH2	347	185	249	273	376	207	378	287	230	350	191	445	286	185	102	220	271	81	300	365	268	347	352	389	370	416	287	387	147	122	209	284	100	413	438	373	119	251	286	130	267	78	266	156	308	352	284	59	81
KRT20	218	277	244	1084	693	409	731	410	1292	446	1206	688	759	339	256	298	1136	449	83	333	862	332	483	238	201	524	136	187	672	620	1239	316	328	704	1654	679	429	181	646	501	486	574	591	406	414	281	1372	601	910
GABARAP	704	580	641	1113	1348	1905	650	734	1112	736	1218	695	790	419	1267	1632	1018	1289	1405	935	1329	1030	843	725	1186	967	703	1328	441	589	555	732	597	1375	1158	612	1307	942	1114	693	345	1428	439	595	446	1351	340	1186	505
TPM3	501	527	429	423	668	666	427	275	376	504	277	403	646	389	316	427	732	528	750	429	713	607	690	515	392	940	414	837	648	554	935	886	337	327	607	745	294	544	292	377	371	635	281	665	348	507	461	493	102
CPNE1	3	241	133	146	166	66	60	31	119	18	49	59	106	43	112	0	18	38	94	52	1	97	150	1	5	169	60	171	137	61	54	87	230	0	0	0	141	0	0	11	0	1	65	85	75	2	0	330	0
RPL18	694	677	936	724	699	448	845	751	670	739	484	351	580	305	663	149	894	346	514	339	432	539	331	684	657	739	1217	668	658	526	401	362	1299	519	692	524	767	281	699	477	342	571	1094	465	479	819	322	705	1163
PA2G4	1436	780	483	792	561	518	498	546	1204	893	725	301	833	1199	608	532	721	642	649	535	701	1373	622	442	758	314	1162	292	1139	364	194	519	413	749	979	1200	351	353	768	823	586	382	25	387	154	916	1135	1120	517
MYADM	30	76	205	140	42	1	17	69	41	86	36	98	204	32	52	129	144	116	71	0	29	1	0	134	149	182	112	26	39	5	12	87	0	29	9	3	47	80	0	4	220	60	58	156	65	74	66	51	2
NRM	134	87	118	249	108	1	110	194	168	158	178	185	201	43	251	187	329	36	73	355	93	128	0	13	514	114	402	128	89	133	64	65	0	15	323	160	251	1	29	0	161	139	8	119	0	149	44	149	232
PEBP1	551	215	558	553	495	881	743	424	635	748	861	573	386	701	320	98	520	491	519	252	766	462	841	612	739	570	892	329	220	250	524	338	639	208	441	165	582	477	802	817	1175	896	1208	1023	407	902	1298	810	1221
RPS6	1982	1867	2249	2913	1899	1091	1765	2693	2540	1787	2348	1899	2825	2352	1886	1765	2792	3493	2398	2394	2156	3499	2071	2674	3076	3812	2883	1958	3516	2158	1659	1677	2168	2197	2886	3831	1785	3309	3885	2193	2207	2137	1919	3499	2836	3456	2798	1982	1994
RPS3A	1669	2052	1984	1716	1457	1450	1807	1874	1540	2383	1592	1786	2046	1033	1848	2972	1759	1372	1051	1011	970	2699	1519	1259	1576	1447	1099	3448	1408	1704	766	898	3140	3611	1491	1707	1416	984	2579	1229	1502	1225	1482	1196	1671	2143	1635	1458	2490
GARS	657	170	265	553	181	238	248	379	512	416	738	211	102	257	728	30	213	183	173	273	246	291	87	92	33	165	169	526	191	123	397	343	291	354	265	366	428	212	885	242	386	240	487	154	19	107	826	745	123
NUCKS1	204	960	245	228	500	433	394	277	361	701	382	163	672	296	443	263	233	355	724	404	232	348	699	298	394	583	231	566	114	208	349	150	365	191	403	271	332	411	21	148	451	227	95	283	503	258	353	477	474
SNRNP25	116	100	153	318	160	157	192	259	253	123	174	254	321	317	126	38	511	263	94	407	35	197	136	37	364	156	368	463	268	129	36	116	180	321	395	124	130	0	559	147	276	170	670	365	323	366	290	134	6
CNPY2	599	596	694	418	529	476	496	493	494	162	378	795	884	582	279	214	573	133	716	53	979	790	30	746	588	113	601	435	586	325	135	308	408	492	749	794	686	825	623	714	744	629	419	651	346	335	834	911	1326
AGTRAP	520	287	299	385	548	422	190	179	560	249	158	351	129	359	583	472	565	317	929	255	542	198	490	485	139	527	332	127	271	254	243	245	188	265	333	3	445	658	406	14	101	220	236	298	158	82	385	363	202
EIF4EBP1	313	418	708	761	553	366	896	320	831	724	1425	437	752	1078	1599	151	660	564	623	470	828	1012	679	921	569	768	1258	870	380	564	1154	1470	672	536	807	612	384	616	381	686	463	1160	2171	930	1028	416	1105	585	859
HSPA8	1770	2143	2136	1755	1290	1805	1555	1771	2297	2079	1761	942	1939	2011	2185	1078	2040	1843	1803	2275	1166	1862	819	3535	1897	1355	1633	2487	1665	1025	3082	886	2328	2678	276	1310	1359	1993	892	1787	712	1477	932	944	2013	2353	1288	2453	630
LOC728554	72	96	104	133	58	106	73	65	173	251	112	150	97	39	77	87	43	105	84	8	70	173	70	64	62	82	69	7	34	31	205	164	299	135	2	211	121	219	37	41	19	111	1	150	100	169	158	170	174
SNRPB	686	1150	804	654	716	458	979	784	968	787	923	667	890	1142	1022	686	741	579	1093	875	887	754	740	778	1335	752	833	827	1444	1411	847	908	998	801	954	1029	380	1187	999	1079	326	1042	534	1105	724	531	721	1535	670
PRMT2	203	209	110	159	78	255	101	144	68	177	76	127	191	142	160	119	95	103	315	36	80	213	176	229	4	126	222	172	167	93	195	440	6	3	34	148	463	26	32	305	10	80	68	213	331	149	177	237	253
DPH1	122	200	139	75	159	124	141	201	144	112	151	228	115	166	294	18	189	72	39	73	69	65	368	98	204	40	360	171	256	368	220	24	127	26	246	38	136	114	170	48	65	68	115	62	22	379	22	293	175
OVCA2	112	185	130	71	149	107	147	198	130	118	142	214	111	160	287	14	161	78	30	76	67	66	365	112	208	40	357	166	229	298	223	16	126	30	228	36	127	103	187	47	62	55	104	60	13	358	23	240	144
EIF6	1726	1802	843	1306	744	555	1026	1348	1374	981	1099	1163	1086	783	1138	682	541	727	989	455	800	1813	404	409	1473	648	1106	1031	1110	693	1067	1344	1265	1515	1212	1409	807	1367	1017	998	563	731	918	798	973	839	1129	1223	319
POLDIP2	262	170	342	216	606	142	320	168	215	248	215	231	307	329	172	212	370	257	208	282	237	325	229	354	298	358	423	296	361	258	285	212	333	404	513	681	79	266	117	445	728	291	228	485	97	374	243	356	119
TMEM223	1	209	205	268	35	103	106	226	59	51	277	135	260	52	465	174	168	231	0	324	1	80	116	190	2	115	510	120	102	1	145	332	1	2	278	101	1	14	1	401	167	1	113	0	83	58	229	104	1
SLC25A3	306	458	318	622	160	320	345	512	445	322	273	441	235	367	292	394	331	374	471	77	116	437	233	206	425	211	499	552	421	169	238	358	159	387	198	521	728	394	238	401	259	272	393	488	201	116	223	89	151
NDUFB9	235	993	641	689	267	664	658	821	582	1272	528	1304	820	827	608	1014	1013	692	646	739	681	301	1125	1013	397	688	536	548	658	2037	1286	845	611	904	675	1244	1061	1102	684	989	1304	1022	611	926	1067	711	786	653	208
RPL10	4474	3036	3789	2135	4010	2010	2123	3693	1904	2619	4078	1613	3347	2250	2448	2395	2503	2823	2729	1425	1600	4539	3196	2114	2944	3165	2936	3201	1718	1695	1097	1369	2822	3463	3949	2154	2230	2143	4045	2524	2674	1736	1565	994	1365	3602	3889	2697	2328
SRA1	129	134	458	516	177	167	371	294	241	327	169	543	203	231	371	92	338	655	277	405	534	107	259	223	306	204	71	114	271	592	341	274	33	200	184	219	333	181	437	335	204	789	68	294	110	667	246	671	107
MRPL38	304	329	428	358	153	313	124	327	370	369	193	409	188	305	194	486	248	444	172	194	512	371	171	342	320	162	556	238	596	208	249	394	389	252	482	410	426	208	158	188	118	552	174	329	575	330	167	575	2
UBE2E1	4	2	7	4	6	7	5	2	3	4	2	4	5	13	1	1	7	11	8	5	10	7	1	1	3	5	6	4	7	2	8	9	5	4	6	3	7	5	7	10	2	3	6	4	2	3	7	4	6
VASP	255	151	200	321	160	203	180	141	482	251	225	236	285	248	584	113	463	283	298	249	315	409	388	97	207	187	143	161	463	193	207	331	248	14	274	260	265	408	115	101	333	189	368	985	238	230	542	365	285
NHP2	407	736	568	579	281	366	350	337	667	804	487	508	496	766	508	119	734	549	825	273	492	531	335	657	442	588	778	262	904	970	574	416	1295	511	417	951	242	873	697	150	661	809	130	555	490	760	349	739	490
RPL3	3053	2658	2889	2051	2259	1853	2649	2037	2751	2488	1467	1265	2159	1697	2277	1536	2181	2277	1517	1258	789	2772	1742	2505	1474	1586	2992	2563	1698	1525	1580	1451	1097	2967	2997	1123	1523	1010	1994	1348	693	1781	1107	1563	1369	3610	1466	1752	2114
CDKN2A	176	669	601	486	233	327	615	448	398	556	488	572	393	627	602	190	330	614	512	697	543	439	442	388	462	760	304	827	1045	850	685	890	270	557	703	465	804	846	421	222	337	387	540	683	569	371	343	493	724
CYB5A	271	186	518	265	478	581	119	192	420	436	473	128	379	430	21	438	171	166	200	343	328	100	208	135	0	336	102	623	170	446	174	366	221	349	53	161	491	469	344	270	335	765	144	251	623	117	187	369	587
SRSF7	126	246	245	142	141	185	386	450	224	212	123	39	94	299	99	128	102	335	337	130	113	311	120	135	163	288	108	69	154	379	52	56	205	308	109	175	180	151	252	434	384	48	80	75	174	693	196	126	311
TOB2P1	0	0	0	0	0	1	0	0	0	0	0	54	0	0	0	0	0	0	0	0	0	0	0	4	0	0	0	1	0	4	0	0	0	0	0	0	0	0	0	0	0	0	45	0	10	0	0	0	0
EEF1A1	2683	2387	3220	2995	2348	2699	3942	2427	2425	3730	2547	1760	2543	1719	2308	2617	2135	1712	2661	1875	1612	3880	1813	2064	3772	3024	2554	3461	2410	3541	1003	2034	3585	3362	3569	1575	2831	2262	3784	1549	2193	1082	2513	1344	1752	2590	2751	2898	2748
PGAM1	522	748	660	851	422	457	344	492	606	804	362	496	352	472	608	631	677	682	395	397	364	1000	525	694	1194	641	649	730	761	570	459	941	597	627	308	415	860	512	601	339	246	487	336	320	530	329	792	881	572
ARPC3	1965	1144	1005	1497	1288	1367	1528	1461	1368	1088	964	1737	1162	901	699	723	1542	1051	1363	979	1688	1826	1146	1138	1477	1544	766	1492	1632	1426	1205	881	894	1234	1625	1064	1851	1373	2347	1024	1302	2083	1480	1256	1377	1086	1407	1753	1218
CFL1	3749	1954	3026	2126	1782	2448	1412	1941	2524	1872	1785	1781	2304	1898	2386	1708	2654	2399	1591	2249	2640	2554	2091	3177	1681	2267	2873	1922	2220	1720	1733	1252	3146	1463	2587	2770	2573	2922	2910	1674	1603	3318	3101	2925	2046	2523	1723	2802	2787
RNF34	29	5	11	85	4	9	17	3	4	4	34	58	15	13	9	11	23	1	6	12	29	22	24	20	13	42	27	0	1	121	36	1	44	61	0	23	0	14	26	0	0	48	21	35	2	5	23	4	25
NT5C	99	346	99	270	553	194	231	179	243	495	173	460	339	466	252	172	552	328	569	320	120	228	292	36	288	495	614	74	15	333	254	534	396	516	397	204	256	324	727	219	454	299	317	301	433	701	635	292	479
FTH1P3	1185	428	652	498	2304	1005	1965	1511	1064	982	1817	857	1229	1116	1258	2515	703	650	957	2209	1485	847	1168	1025	849	809	710	974	726	1323	576	538	887	1533	1171	555	498	581	1246	2451	1634	701	1033	557	1023	869	514	890	2874
SDSL	23	41	60	0	0	1	0	41	25	0	70	80	1	8	0	50	58	94	69	0	70	33	102	3	0	0	106	142	187	0	25	27	0	83	0	0	0	0	102	1	0	0	0	119	2	0	2	4	0
ARPC1A	381	406	625	173	306	172	282	344	405	476	375	690	447	348	364	418	541	740	285	459	428	332	621	483	297	507	614	619	632	287	336	584	935	570	342	488	246	382	588	330	314	220	141	528	604	230	580	268	206
C1orf35	22	58	35	31	24	66	21	175	79	163	135	97	99	30	159	241	4	263	127	107	190	72	97	83	41	167	23	211	59	26	29	90	2	0	3	221	21	303	213	83	90	5	30	22	119	336	40	122	175
LAMTOR1	695	363	420	425	487	500	507	584	493	228	585	548	422	503	478	139	433	520	735	647	637	508	278	607	408	324	1158	452	210	338	569	376	556	324	776	259	835	340	566	1563	277	513	746	403	933	887	1115	730	632
TMED1	276	282	686	299	246	484	375	256	152	129	315	595	154	276	105	291	567	353	550	153	460	248	312	454	338	394	256	94	228	254	393	565	299	348	255	514	494	129	283	395	1229	690	410	346	641	232	467	797	148
SQSTM1	2384	3476	1203	2465	7939	10367	13246	4231	2024	3825	6438	7518	3905	2390	1226	8185	1786	2296	1657	8222	4450	2965	3649	5947	756	1391	1711	1828	1955	2070	1942	2045	3194	5186	4318	3119	1934	2063	2366	5898	3836	2363	3011	1448	2067	2691	1638	2225	8247
ANKRD39	79	129	112	110	14	97	11	139	20	141	153	4	221	170	350	107	188	196	222	34	0	0	85	60	68	80	182	50	56	0	0	106	0	207	1	98	3	92	0	230	3	214	18	228	370	83	25	108	0
PDLIM1	360	436	514	426	229	233	225	240	282	287	113	229	360	146	584	386	103	371	268	54	447	507	364	382	481	668	707	135	542	189	3	222	665	534	240	160	279	418	292	569	230	206	423	188	171	261	734	523	72
TMBIM6	1811	1746	2239	2408	2552	1933	2117	1424	2736	1726	2104	3054	2010	2660	3126	2115	1875	2683	3583	2927	3688	1695	2383	2603	2015	1985	2445	2305	3211	2524	3932	4562	1715	2124	2796	5081	1540	3184	2067	2387	3017	4678	4326	5028	2804	1233	2792	3370	1370
B2M	1922	1272	1233	1588	1434	1149	1980	1708	1755	1570	1615	1774	1718	2532	1644	1056	1593	1568	2189	2782	1756	2125	2165	2042	1383	1558	1472	1588	2286	2596	1213	2266	1641	1822	2213	1568	1615	1899	2530	2521	2780	2232	3082	2054	1635	861	1760	1510	2017
ZDHHC12	406	255	612	353	633	593	506	244	321	326	347	836	421	325	286	240	255	430	830	363	709	237	560	274	281	215	419	430	503	526	324	451	179	610	11	478	363	570	279	340	280	321	3	418	637	18	243	800	426
MAGEA10	2	177	0	1	1	1	0	2	1	0	0	0	0	99	42	1	1	1	1	0	1	0	0	4	147	1	300	0	0	1	0	163	0	0	1	0	1	0	40	7	1	0	1	0	0	7	85	0	2
TMEM101	131	202	193	151	154	84	80	0	91	269	72	211	141	31	115	74	142	294	89	41	164	63	4	61	86	192	49	173	21	236	135	243	69	151	1	188	87	130	472	126	155	128	314	0	145	82	141	184	0
UROD	451	268	238	350	292	467	275	266	397	279	411	448	184	386	109	438	413	370	146	503	459	508	390	102	182	404	368	92	573	59	355	375	242	180	168	321	659	352	20	625	128	522	388	383	330	205	550	408	159
NQO2	256	256	152	204	142	412	139	185	157	114	148	382	140	184	185	282	158	258	113	449	780	260	252	254	166	155	132	167	267	191	122	30	158	81	125	88	276	176	98	251	153	361	275	81	393	389	88	206	247
RHOA	697	808	739	608	799	778	649	821	645	567	694	532	731	474	481	542	641	500	754	484	898	661	516	454	822	646	553	879	858	1012	409	696	464	893	538	622	516	459	946	573	565	403	782	497	584	456	385	831	571
CAP1	521	474	535	689	489	773	400	312	438	579	471	479	559	677	989	530	836	483	585	525	435	820	856	305	511	622	604	289	819	162	810	758	204	215	961	1347	204	489	729	586	423	867	341	1326	697	725	2516	1018	455
TRIM47	66	167	40	89	33	375	207	186	169	566	64	127	69	293	72	88	81	214	183	104	196	52	162	216	1	190	57	286	109	144	115	287	86	178	2	197	117	1	3	124	71	537	72	268	21	2	196	135	16
UFC1	91	156	217	143	193	272	431	76	254	330	118	230	406	361	71	557	215	321	308	167	1045	683	563	710	262	833	488	290	195	197	402	269	412	192	623	190	151	518	250	208	497	322	339	87	269	649	98	55	132
DESI1	52	3	85	21	1	127	84	2	1	56	49	1	52	1	147	2	57	30	24	121	58	74	1	186	40	1	32	78	89	1	11	3	2	35	144	2	225	8	99	257	9	73	0	118	130	1	1	0	171
PTPLAD1	277	399	98	266	112	44	229	252	149	277	167	163	190	270	300	93	292	251	295	239	316	36	183	227	144	61	207	162	165	141	523	278	156	259	193	14	207	275	414	1	325	364	100	253	133	95	907	239	103
EXOSC4	68	549	254	230	186	481	251	618	321	358	317	208	390	497	275	240	278	302	285	137	280	395	216	294	282	213	5	531	196	480	357	167	327	23	152	491	246	363	182	425	351	170	469	123	297	924	101	77	902
RUVBL2	138	233	495	264	145	170	214	143	106	26	205	106	54	2	314	122	274	276	365	233	137	139	136	275	87	534	139	331	504	143	270	110	477	162	71	493	391	301	59	0	119	225	248	575	85	243	280	214	3
SNRPD1	126	161	147	111	39	75	88	103	113	119	98	82	115	80	116	48	101	134	101	76	72	175	109	121	97	133	236	120	86	137	187	134	140	91	46	81	70	82	177	168	79	149	29	112	20	127	137	144	50
CLN3	107	142	65	143	111	208	17	62	237	108	13	51	67	18	145	251	190	61	153	74	52	16	465	323	24	189	168	294	64	17	70	0	76	192	128	58	116	145	110	0	8	63	280	74	3	172	58	203	0
RPL4	939	786	1116	823	428	758	535	817	848	641	906	496	713	762	430	812	984	1205	693	724	457	988	637	606	464	513	616	795	1239	949	803	465	803	817	486	663	1364	525	852	921	722	817	1067	861	1014	1355	1091	1209	953
SARS	330	212	366	274	184	306	200	274	510	280	192	215	446	186	720	171	324	326	108	211	346	262	526	333	172	110	284	100	62	8	324	549	14	558	249	279	964	278	361	178	30	498	868	118	451	86	368	353	186
RPS4X	1869	951	1109	1098	1372	934	1710	1719	1230	962	1180	966	1405	1221	665	510	1210	806	764	562	783	2803	517	813	2187	1033	1583	2376	972	1052	992	1258	1198	696	1495	912	639	1247	1056	819	733	1123	355	450	297	860	1201	1004	1086
CCT2	433	390	449	403	483	335	289	368	317	265	217	497	148	319	523	127	575	407	443	151	196	316	203	229	349	231	426	538	287	298	332	425	617	506	72	381	718	340	297	210	412	347	160	361	331	363	283	141	59
TSEN34	180	172	121	165	123	129	55	205	78	122	167	184	61	127	36	215	239	78	220	208	251	109	211	215	296	572	350	184	147	120	331	275	169	71	161	111	140	452	305	242	311	365	59	0	4	5	261	0	62
FDPS	394	233	512	538	433	549	653	597	352	516	748	484	532	526	209	1336	416	302	770	428	701	851	745	1225	560	471	338	276	174	230	538	494	716	114	454	283	432	1184	784	1813	435	462	3	330	323	127	566	472	106
RANGRF	46	119	94	314	216	156	133	149	186	112	56	93	224	123	114	13	201	152	252	305	157	251	175	237	78	444	86	294	23	8	26	417	227	1	429	379	7	425	246	334	342	41	3	2	126	3	18	7	232
YWHAB	681	1154	498	984	705	813	786	772	1237	757	884	682	1060	634	808	816	860	581	793	523	596	488	646	532	746	482	771	828	856	940	360	995	861	852	888	459	1014	840	432	262	658	647	952	554	1075	925	600	995	905
ATP5B	1000	820	826	768	746	880	769	828	579	741	699	668	565	561	769	777	716	869	558	446	709	835	865	752	1161	904	770	955	638	539	569	663	1234	819	370	1113	718	758	495	326	564	328	590	198	506	1067	1624	533	459
PIH1D1	87	221	260	61	76	57	261	74	158	233	211	258	286	202	45	1	46	243	193	300	149	95	185	307	244	320	49	503	147	36	187	239	187	151	50	498	184	192	109	2	31	121	129	125	188	141	83	0	245
TCTA	43	35	77	90	71	23	1	21	228	43	51	69	47	1	28	4	2	1	52	6	0	85	36	207	177	133	10	3	3	2	8	50	39	0	1	2	1	0	1	219	3	26	117	47	139	147	0	0	2
AKAP12	2	54	129	229	61	4	42	396	428	85	1	393	43	114	88	165	653	1	49	58	17	220	171	93	705	3	469	104	4	575	364	779	1	3	0	1	246	287	194	1	91	120	5	819	0	28	183	494	2
EIF1	1167	1184	2170	1517	1406	1041	1282	1189	1839	2477	1991	2083	1295	1768	1037	1891	1939	1852	1581	1799	2010	1308	1418	1282	895	1565	1694	1282	1070	1733	1472	1055	1916	1790	1467	1618	1764	1047	1985	1538	874	1664	1785	1129	1640	2120	1343	1474	1505
EIF3G	190	458	367	127	119	155	407	273	309	215	117	299	261	333	29	244	157	470	181	324	65	57	190	277	266	386	358	148	305	119	66	308	498	354	335	132	219	12	256	245	180	297	57	4	209	140	223	171	186
LY6E	582	324	434	515	752	635	481	1361	709	1158	646	468	696	759	590	472	364	404	379	745	1056	822	709	1125	258	971	777	387	586	246	613	273	246	1151	867	253	681	519	638	2058	970	1515	311	187	256	482	732	664	1393
RNPEP	377	492	467	233	436	708	349	276	469	346	300	271	321	397	267	137	169	263	506	235	412	246	479	318	696	693	426	206	285	203	159	163	472	251	423	251	86	660	536	169	218	303	302	90	190	211	509	226	164
FKBP4	206	195	171	50	37	109	72	1	67	89	156	112	22	13	7	188	106	236	227	211	113	111	186	183	0	16	7	290	202	48	178	0	191	110	242	199	46	172	231	371	19	171	72	407	91	142	27	132	66
PHB	298	663	1157	967	716	1018	646	818	825	899	560	388	625	1174	234	771	804	1549	1024	583	734	760	765	493	1027	1047	811	542	985	515	688	997	948	547	760	1159	722	957	618	694	835	1325	471	1087	427	1017	888	538	481
SELM	382	165	103	378	352	404	403	290	159	697	143	171	665	752	303	416	384	138	416	260	164	426	166	312	87	235	239	737	148	124	438	325	609	392	129	190	667	219	170	504	71	278	6	366	278	71	360	466	265
ORAI2	114	138	161	99	108	179	113	30	136	84	153	56	92	112	8	9	217	121	45	153	49	42	62	19	25	71	67	91	624	8	78	184	28	129	22	74	57	180	8	3	255	57	205	27	127	298	47	92	31
TOR2A	35	42	33	16	99	25	0	0	2	1	1	216	1	91	0	47	27	0	0	138	196	77	1	6	0	107	1	40	1	68	106	81	67	1	61	0	0	0	0	0	0	0	46	4	48	124	0	123	2
POLR2H	348	393	200	373	110	82	395	354	210	222	149	154	378	215	415	166	500	424	451	70	219	762	86	371	292	530	361	637	81	489	10	7	765	248	408	373	364	112	98	343	4	4	2	3	6	496	246	0	162
F11R	57	189	54	123	254	185	72	51	144	222	256	57	302	133	86	49	225	341	217	79	564	78	343	286	384	100	59	380	212	288	267	435	5	2	102	24	18	325	22	142	64	100	291	307	12	283	11	130	121
GSTM1	254	465	120	292	17	220	383	87	99	168	96	202	229	79	186	147	27	57	216	174	60	311	3	409	270	64	474	141	12	99	1009	176	6	524	42	188	193	445	6	128	118	3	22	279	419	215	157	8	95
CSF2RA	89	32	7	9	8	62	31	9	34	24	4	9	17	10	11	177	18	19	10	43	12	11	8	8	12	10	13	23	18	5	8	67	5	2	2	7	11	131	7	89	10	25	46	16	11	18	6	7	14
XBP1	46	26	43	39	48	120	16	63	47	77	112	99	36	57	126	39	107	55	24	15	63	3	63	36	101	25	65	152	54	76	56	24	50	96	35	93	82	79	69	6	69	107	187	95	3	39	24	100	2
TRIP6	992	561	426	696	409	859	563	541	496	437	1122	524	887	721	532	418	475	595	610	1002	868	827	653	476	312	397	203	634	522	700	1343	733	404	511	575	396	792	404	819	919	765	314	726	563	742	887	755	1002	364
ASB1	176	16	35	2	54	0	36	70	111	61	92	0	56	45	68	0	0	97	3	0	0	0	1	7	1	0	0	148	56	41	91	0	174	0	12	149	42	75	0	13	1	0	2	325	77	115	7	111	1
SCAMP3	196	725	300	455	617	810	262	343	307	770	444	540	477	393	757	635	519	953	981	341	677	234	920	470	260	701	439	1027	628	303	635	609	438	542	1010	561	493	517	276	744	690	593	172	532	799	266	348	649	314
UCK2	122	98	129	35	149	13	46	235	47	274	69	8	74	97	155	191	7	224	85	137	111	239	136	122	83	106	154	156	85	20	122	37	301	101	14	236	47	141	42	0	127	58	2	440	141	250	68	92	0
PAK1IP1	114	108	115	68	77	99	104	90	239	263	107	10	120	93	56	120	304	5	93	80	37	158	74	43	193	58	160	165	41	82	112	228	192	227	4	363	39	125	4	3	16	113	306	80	251	127	115	58	6
SUZ12	1	10	17	13	77	21	120	1	30	7	5	18	24	30	61	2	65	6	0	32	1	10	0	15	105	53	6	2	54	4	57	55	35	2	0	1	64	32	0	0	3	1	47	15	5	56	66	9	0
CWC15	56	58	60	63	113	2	111	69	91	47	99	114	80	6	64	3	107	50	158	42	5	146	44	74	8	44	52	89	28	48	31	63	87	146	4	88	4	67	3	98	3	12	88	91	11	203	208	193	207
NEIL2	0	2	44	12	1	23	0	0	0	0	0	0	10	21	0	0	1	52	91	0	0	0	0	53	57	14	37	44	0	0	75	0	24	73	0	0	0	0	10	0	0	1	0	0	50	0	77	0	0
TOMM34	318	184	150	98	136	225	110	288	150	134	186	214	71	100	44	162	207	162	282	123	124	170	77	156	408	58	165	81	182	22	159	381	222	371	260	242	223	183	33	115	0	343	149	430	26	53	144	108	132
CXCL1	1224	1176	3048	847	731	452	361	2500	1028	104	601	141	694	1237	5282	446	1191	200	368	2972	2470	245	106	1521	1409	1399	265	843	85	744	3831	294	492	5480	355	502	1001	766	349	1749	1142	1869	279	2833	865	187	933	981	81
COMMD5	106	167	89	158	162	123	119	185	320	130	92	253	381	96	97	26	145	77	209	241	241	153	216	144	151	352	167	145	206	322	61	171	224	226	66	76	314	188	192	342	463	74	163	100	203	121	459	32	289
TALDO1	843	549	632	953	481	130	548	1024	356	206	545	919	882	365	232	977	380	372	387	353	703	696	551	421	675	300	432	265	444	803	632	552	800	867	580	396	948	380	677	1067	620	437	383	349	7	330	600	645	1112
MRPS34	205	456	443	452	245	487	329	569	559	341	269	377	490	555	442	437	297	398	339	374	294	449	433	295	505	390	1426	980	588	125	708	260	370	611	279	465	324	1417	429	189	449	555	335	326	542	284	552	584	67
CHCHD2	1944	1463	1740	1143	1276	662	1395	1930	1238	1588	1663	1277	1164	1036	1619	1063	994	1522	1017	2144	730	1504	1251	1374	1228	1557	2090	1811	1581	1796	1200	1800	2452	1566	1481	818	1545	996	1544	2055	872	1284	929	1131	1163	873	977	1429	1286
MRPL37	456	412	239	315	383	222	337	452	387	209	363	194	218	303	244	128	621	221	361	423	254	480	250	239	366	368	213	308	346	266	790	186	196	533	99	537	102	105	225	48	375	197	137	863	586	649	376	542	4
RNPS1	424	337	578	507	299	302	339	387	483	460	140	203	279	768	798	178	400	424	639	571	367	564	230	235	538	664	675	412	502	189	752	684	520	378	295	281	527	488	1	647	331	454	430	504	202	729	721	708	5
DTD1	193	199	119	154	85	39	135	35	81	27	172	69	76	114	84	10	74	44	134	47	149	18	37	157	1	48	154	33	0	64	0	8	180	127	81	198	32	125	72	84	208	200	228	49	1	223	81	160	5
HAX1	167	681	231	114	193	361	419	139	312	726	202	172	175	235	176	138	527	319	475	318	600	234	545	358	333	430	337	368	433	461	675	227	832	382	754	450	128	138	197	408	141	299	374	60	547	307	77	158	202
YIF1A	530	120	132	423	417	313	148	280	407	197	237	271	159	273	311	88	360	305	428	167	555	943	241	124	308	473	363	177	268	266	198	433	178	204	477	199	1289	408	122	371	882	695	276	142	244	58	149	164	279
YKT6	139	131	178	212	214	125	75	22	40	78	61	65	100	83	52	2	190	161	266	358	3	89	283	53	19	193	315	404	116	75	9	173	221	271	1	169	95	70	45	110	103	106	141	261	242	51	181	127	223
NEU1	556	355	399	438	1343	1133	688	328	883	567	1228	425	364	921	1023	1073	669	306	662	806	1144	198	477	440	653	188	228	385	739	531	479	1389	528	872	705	446	645	776	480	664	849	362	500	255	1525	75	934	944	790
RRP36	90	195	201	162	52	107	212	124	247	382	66	293	107	83	10	428	282	2	187	51	126	143	133	70	385	184	694	469	2	325	1	66	214	412	173	194	77	7	97	378	197	621	176	2	10	29	379	26	411
H3F3B	1045	2211	1489	1944	1032	894	834	1122	1724	1014	1375	1236	1323	1771	1447	1125	1331	2283	2696	1381	1432	1896	923	1173	983	2190	2783	1031	2348	1386	2573	937	1418	1107	1741	2832	1630	1233	1190	1323	1153	2038	3022	2218	2126	1570	2542	1850	847
RPS19	481	610	642	519	558	305	362	401	333	751	453	506	554	418	344	513	587	362	639	457	344	384	557	429	449	600	673	687	561	594	309	284	706	608	549	279	476	391	558	400	319	274	364	290	534	607	515	422	561
AKIP1	141	99	202	186	27	110	23	111	130	33	86	227	30	168	48	5	92	217	178	194	178	119	10	88	343	266	234	88	271	3	18	129	453	198	36	223	37	96	341	204	128	272	79	82	7	23	4	234	21
NUTF2	254	525	716	618	385	228	300	338	449	755	266	489	611	419	295	483	292	371	436	573	577	646	247	380	351	448	792	307	383	253	258	408	248	548	552	468	584	555	583	313	341	671	794	264	488	204	601	628	213
UBE2I	819	556	718	662	456	350	203	435	784	618	490	722	762	495	127	432	570	748	415	766	540	751	253	165	1063	581	521	1022	724	403	988	445	367	526	354	767	411	881	715	1043	402	944	510	778	1045	742	339	799	309
POLR2L	325	178	266	214	78	16	86	114	149	176	178	150	102	12	124	151	219	108	49	158	7	114	30	43	200	110	139	54	65	33	96	155	17	279	103	24	354	16	298	142	18	102	795	376	112	86	291	3	28
ELP5	36	146	32	8	11	20	41	0	70	82	14	170	170	177	121	316	0	71	186	46	74	133	1	90	177	104	14	110	83	0	28	259	170	2	114	222	206	167	88	0	16	4	17	0	125	36	1	372	0
RPS27	421	618	373	366	767	370	379	464	368	636	600	228	618	390	349	586	422	394	508	415	442	393	544	541	459	706	760	620	321	524	381	403	703	424	693	377	336	477	538	518	983	398	473	186	475	387	332	273	939
UBAC2	160	110	73	180	52	199	66	143	292	202	148	338	79	46	156	216	45	111	129	135	209	338	58	121	13	138	326	99	169	120	17	2	97	206	294	354	60	181	2	123	409	334	536	25	73	0	198	174	115
CD99P1	0	0	0	79	0	0	0	0	0	0	0	0	64	0	0	0	0	0	0	0	153	0	0	0	0	0	0	0	0	0	0	0	0	28	0	0	0	0	0	0	0	0	0	0	0	0	0	0	0
CENPB	77	47	33	9	52	83	80	37	45	15	14	10	111	127	37	4	130	7	36	0	0	19	9	26	71	186	12	75	1	0	10	242	0	57	0	74	5	102	35	0	26	0	0	50	42	33	3	2	0
DCTN2	375	157	196	279	172	256	144	112	204	333	133	162	81	127	270	166	130	160	372	50	220	93	218	313	233	328	240	166	296	100	292	251	365	151	169	306	388	87	42	45	87	1	65	274	146	49	306	99	198
PTTG1	488	1446	1559	1289	591	6	3	83	923	413	13	218	278	461	799	4	306	749	2913	653	47	255	111	130	510	1091	1272	686	1792	151	283	97	1477	213	1227	1120	1463	297	678	27	6	285	43	355	347	1095	1449	632	122
SFXN4	52	141	138	18	99	65	232	48	0	16	72	154	24	39	10	48	0	107	107	1	68	141	151	103	190	144	55	31	85	66	157	42	187	78	135	169	48	288	134	1	129	0	215	153	155	67	7	29	0
FAM213A	125	250	76	159	277	329	112	180	77	359	142	50	145	116	130	81	121	153	170	119	118	165	69	106	189	101	122	149	150	191	167	305	96	5	71	226	137	189	77	238	199	135	104	183	310	19	86	192	19
UBE2J2	213	53	104	142	48	108	131	56	45	226	86	69	151	1	74	119	119	106	78	145	145	77	204	74	144	107	177	33	2	257	34	97	21	49	154	5	136	0	8	0	68	66	263	21	144	213	332	157	17
SDC1	285	394	706	579	331	731	528	508	374	327	283	361	346	775	313	439	629	601	1270	654	460	108	705	660	814	653	471	321	408	768	724	1052	271	280	578	667	567	495	271	620	823	254	549	866	493	180	292	155	622
SERINC2	1068	508	465	764	1448	1849	1768	601	1063	998	935	461	429	1109	1579	1270	1046	258	587	1605	1779	1014	705	761	1058	782	1504	862	695	815	528	1324	661	849	872	801	841	1262	1273	482	1664	994	1241	662	591	665	610	692	1776
THOC6	1	232	182	96	137	142	0	79	60	346	7	5	110	244	53	3	40	168	151	128	136	48	126	105	132	57	398	223	53	0	64	104	86	52	66	236	74	175	22	14	0	290	212	5	184	2	0	229	111
BST2	647	545	594	620	819	748	419	784	798	744	476	572	751	666	450	615	413	483	538	889	709	375	529	621	513	809	359	688	363	531	346	587	463	625	579	461	426	832	1087	1071	1517	386	988	315	544	129	1109	473	1400
SNRNP70	85	177	106	73	150	139	50	76	61	118	194	105	183	87	16	56	129	106	50	183	59	142	43	223	220	100	98	147	168	19	89	100	98	49	52	332	107	196	69	70	39	99	18	53	38	2	95	238	194
CAV1	250	172	311	262	133	302	253	112	227	204	209	34	304	94	131	143	335	244	319	151	48	88	78	173	23	559	415	203	137	156	343	41	250	275	230	210	327	31	359	12	188	165	393	131	148	251	371	112	71
TAGLN2	2774	2129	2734	1550	3486	3080	2236	1414	2135	4094	1207	1688	2258	1842	834	2241	1620	2642	2547	1093	2203	2168	2871	3127	1222	2964	1818	2734	1480	1656	1157	2055	2333	1623	2301	2367	1770	1946	1917	2609	2100	1166	2785	748	1762	2025	1263	2240	2335
TMEM9	101	165	66	227	331	438	111	271	236	299	296	167	215	485	472	135	38	428	523	506	202	44	215	412	9	217	70	510	377	264	213	196	496	94	330	124	135	198	205	10	339	301	237	263	232	200	83	93	59
FARSB	181	107	135	227	50	127	167	137	178	139	85	124	226	114	81	270	87	250	235	183	78	164	77	278	415	117	243	101	61	77	158	162	245	52	8	397	176	18	168	147	110	206	61	68	505	95	224	384	66
SLC9A3R1	690	442	671	1304	644	766	1200	1865	1036	537	986	1602	1150	963	801	828	640	1386	941	1195	1106	1039	1404	1013	863	594	1203	763	966	1101	1311	1548	988	821	553	1156	1634	762	878	1125	382	938	1032	1211	1221	690	1005	1286	1156
TOLLIP	350	190	40	191	41	8	166	9	124	99	70	150	123	202	81	62	27	145	0	75	122	38	1	67	80	176	72	2	13	4	64	255	161	110	2	62	187	232	6	0	27	6	45	476	97	55	404	0	88
VAMP2	42	43	16	19	84	103	18	0	82	26	110	39	69	45	72	0	1	2	88	27	55	20	0	1	56	5	1	1	0	219	59	47	8	0	0	143	1	35	31	0	0	8	0	0	27	84	278	2	0
ACAT2	133	160	382	347	181	591	204	440	213	454	414	606	207	504	246	250	316	168	87	190	280	492	232	199	323	432	177	348	240	82	115	805	263	70	100	153	316	355	460	578	150	868	48	309	945	223	392	1107	535
BCYRN1	389	1310	1259	299	67	78	127	334	255	122	72	142	791	618	449	438	247	493	337	231	17	471	55	643	451	14	819	363	286	533	42	1146	354	216	34	463	371	8	366	45	100	1084	76	837	406	240	380	879	117
FADS1	346	117	134	263	804	647	458	366	145	351	509	496	224	995	532	544	281	298	227	432	655	372	354	625	910	310	508	268	611	339	244	182	115	25	205	707	231	374	365	1094	392	891	394	608	469	165	903	161	136
JUP	66	179	93	204	90	317	137	32	69	163	179	89	72	33	321	1	81	81	72	203	193	216	109	34	368	196	248	70	79	104	29	300	63	26	127	278	126	96	141	178	254	122	290	185	80	234	92	104	0
PPIB	1859	1775	1786	1742	1639	1958	1508	1605	1726	1033	2318	1677	2071	1733	1677	2028	1330	1783	2206	1850	1244	1426	2264	2034	1861	1095	751	1467	1122	1111	2062	1914	2606	1816	2007	1866	1737	2758	1344	1733	3029	1816	2342	2472	1175	592	1670	1975	1129
PSMB5	1643	940	1150	1353	873	1204	1060	1205	1192	1232	964	842	1240	996	678	836	1393	1081	769	880	648	1117	1094	495	753	1033	952	921	1441	974	1337	1073	1470	1020	263	837	1405	1005	766	1800	572	1472	1105	397	2070	1206	628	951	1059
RPL22	263	221	229	403	127	158	122	194	154	184	288	197	293	86	136	275	254	85	243	257	74	377	163	350	470	387	275	344	239	241	181	155	136	200	498	285	151	319	43	30	224	165	164	51	121	571	397	268	247
CRACR2B	11	4	13	5	4	1	6	5	42	0	32	5	38	0	74	5	6	31	10	79	10	0	0	89	1	0	2	0	1	47	17	0	46	0	0	67	22	64	16	0	3	8	1	51	1	1	0	0	0
NT5C3B	0	29	43	55	18	42	54	85	170	56	125	22	66	48	38	114	90	195	368	108	94	85	31	113	41	148	31	137	1	13	9	85	0	158	22	138	0	0	0	209	232	63	214	234	0	10	122	40	185
LOC644936	1262	962	1721	920	858	836	1096	759	954	1074	443	578	944	678	981	986	1178	759	1444	539	804	1362	909	1150	660	823	1399	1045	671	730	547	1197	625	401	1111	1095	1533	1242	518	600	900	398	505	1447	809	1133	1399	1246	372
CLTA	830	574	402	651	527	684	592	321	269	661	683	363	642	342	295	269	656	515	912	614	447	701	591	231	831	373	618	659	611	460	200	560	747	459	508	511	707	309	381	145	503	166	291	299	187	545	1049	474	445
CTDNEP1	145	162	124	71	61	105	82	62	151	245	85	170	219	99	315	50	147	18	43	365	102	21	105	54	141	187	203	177	66	44	42	102	146	147	194	364	275	250	79	188	158	3	76	0	186	6	0	51	2
MMAB	16	34	153	99	75	186	150	39	87	75	72	28	87	12	1	21	46	44	62	2	58	0	0	173	105	3	93	20	60	78	82	124	104	73	0	0	88	205	109	16	26	115	0	4	125	0	0	0	152
RAB20	79	32	33	53	178	169	40	39	205	1	57	1	19	96	37	0	179	51	71	202	63	149	168	28	76	66	2	134	58	0	33	125	39	1	211	98	245	240	2	67	33	0	124	0	0	176	116	104	2
IL2RG	35	16	231	25	35	134	115	56	121	1	84	26	190	208	242	110	159	61	1	1	243	101	110	192	191	342	1	142	3	67	389	215	4	213	183	200	3	373	1	173	155	86	2	146	151	2	157	273	70
SOCS1	125	0	29	0	48	63	55	0	0	21	22	0	12	82	306	0	0	0	1	143	0	0	0	1	1	57	1	53	0	0	96	0	93	0	92	67	0	65	94	0	0	0	0	20	0	142	0	360	0
THY1	0	0	1	0	0	5	0	0	0	0	0	0	0	34	1	0	0	0	0	0	0	4	0	0	189	1	114	0	0	79	488	0	0	0	0	0	1	0	0	0	0	0	0	241	0	0	0	0	0
TMEM109	176	175	23	249	223	318	220	121	237	283	84	196	250	218	142	262	253	251	378	272	72	149	167	299	152	418	307	142	340	447	275	444	298	273	78	315	258	224	24	15	147	175	252	778	842	100	138	648	279
DAP3	237	426	164	226	410	257	98	216	290	167	406	59	97	247	45	282	216	230	289	155	267	334	85	199	186	229	282	232	119	403	198	360	553	64	282	136	339	1034	576	216	332	172	289	116	95	78	25	195	47
GNPDA1	386	131	312	379	405	448	285	190	148	151	358	169	110	141	224	341	108	222	34	188	267	217	101	248	148	136	400	21	67	14	176	319	513	384	26	337	129	57	434	167	2	252	237	54	279	615	440	110	657
RPP25	249	117	193	60	20	238	21	54	57	45	181	240	68	107	51	5	65	106	135	195	30	189	157	131	290	1	151	49	15	145	49	158	20	57	3	180	62	355	15	136	70	236	124	43	5	3	81	107	122
ACOT9	130	158	107	163	168	67	66	121	3	177	20	136	270	168	64	173	92	192	48	52	43	207	168	106	7	2	42	159	29	77	54	234	166	11	2	51	298	53	2	110	62	2	77	68	88	2	227	101	5
WDR77	181	153	179	314	40	39	30	114	105	114	210	104	116	136	159	50	90	87	172	129	88	70	116	135	108	114	82	116	99	126	94	218	109	2	148	166	321	68	93	10	55	182	231	95	74	318	148	83	27
HYI	239	145	230	273	82	123	181	67	70	9	56	11	243	144	93	0	198	261	350	4	59	506	74	227	253	1	0	243	132	107	93	175	1	27	47	5	70	165	275	245	358	264	2	133	86	174	376	46	2
DUSP14	180	78	63	157	64	25	64	143	54	204	95	24	100	204	20	60	31	111	90	211	3	119	70	150	60	104	421	9	86	35	42	162	42	113	69	153	200	3	128	91	31	58	41	314	128	39	17	197	2
RPL41	663	672	887	607	622	493	585	669	645	598	637	463	735	582	455	722	635	619	877	375	444	452	591	764	987	551	895	914	496	835	425	491	781	701	716	403	686	689	807	495	735	336	343	306	485	617	601	538	432
S100A11	712	542	632	456	991	781	925	430	650	894	576	503	1074	692	521	926	381	765	1004	872	697	477	677	835	393	628	758	1063	665	721	825	627	743	423	1079	731	536	722	715	816	689	354	831	493	497	524	513	699	490
TMEM56	94	60	191	191	30	79	157	11	58	1	79	140	126	83	115	135	68	65	56	152	42	33	93	52	107	50	104	206	95	271	130	154	7	40	151	75	196	69	0	93	466	78	0	335	28	198	328	1	1
B3GNTL1	6	0	21	29	109	29	0	0	0	59	66	0	23	5	53	44	147	0	22	55	0	132	0	20	26	0	113	33	0	0	0	108	0	1	0	0	96	0	0	97	0	0	0	0	172	21	0	0	38
ACAT1	55	29	4	33	19	2	53	24	85	115	104	37	78	32	63	29	1	58	54	1	42	0	108	39	2	72	42	88	140	17	88	2	8	33	61	35	7	0	18	5	0	0	55	45	0	69	81	57	1
PRR13	494	361	472	573	226	467	222	518	466	94	599	553	389	688	183	237	655	469	373	425	424	576	390	484	431	411	716	481	479	482	406	428	186	465	268	792	437	279	541	504	294	840	345	682	570	338	710	149	721
MLST8	424	85	130	173	114	136	75	110	103	105	164	44	242	267	78	182	396	188	220	68	338	154	391	85	99	85	101	132	49	84	3	326	329	160	26	63	354	142	59	0	38	358	447	53	44	41	204	74	303
PSMB10	83	100	33	181	355	232	98	66	486	80	204	317	345	278	399	113	195	77	156	294	280	473	374	7	99	313	226	252	32	402	10	235	338	425	687	465	108	180	6	709	227	122	31	38	187	19	791	12	882
RPL34	239	333	313	256	211	148	367	400	315	196	436	250	388	288	411	306	317	273	292	263	312	350	298	188	395	387	174	755	288	680	269	239	299	568	469	246	241	370	420	296	321	238	377	430	375	345	341	306	526
CCAR1	25	84	75	114	5	6	2	52	170	119	22	33	29	5	38	90	26	9	17	24	3	28	4	48	7	72	30	68	50	47	121	3	3	27	52	49	59	8	4	6	2	0	106	213	16	0	91	60	13
CD151	1273	699	1258	1066	880	666	913	1278	1029	694	1512	306	753	752	1060	1137	474	1194	1101	980	867	806	786	1405	1278	615	508	495	670	965	778	813	1051	1289	917	1140	1412	1488	1156	654	1984	752	670	1338	478	251	418	1500	1257
LGALS9	1	77	4	33	150	134	164	239	61	91	193	168	299	195	103	271	193	188	43	209	614	78	171	370	235	244	41	142	134	35	1	306	229	82	200	9	198	208	2	425	337	122	166	141	387	231	70	68	20
YBX1	53	308	67	574	192	257	253	244	373	292	145	437	227	331	162	62	312	140	98	255	144	243	446	237	154	73	178	352	192	536	262	362	59	230	387	602	237	467	262	72	395	294	312	198	38	348	132	247	33
PRPF4	17	164	164	93	37	200	166	127	199	53	117	73	312	51	122	237	78	135	66	49	150	104	52	42	282	144	183	33	119	43	128	1	0	131	1	112	59	29	6	58	60	323	135	202	113	157	159	0	3
SHMT1	29	22	122	111	14	53	31	35	40	6	15	108	52	32	21	0	140	104	5	101	130	213	0	0	81	145	70	3	63	0	8	1	5	0	1	77	229	207	186	1	38	63	0	15	1	0	62	0	109
ZNHIT3	266	227	117	1	112	114	76	216	61	189	150	165	170	229	131	169	356	270	142	204	101	168	9	109	75	54	195	67	128	211	16	268	1	86	329	493	102	81	250	3	101	21	286	155	231	488	141	348	23
COPZ1	155	155	307	54	201	194	142	176	115	316	140	121	121	115	204	67	110	77	74	188	241	98	287	64	180	251	192	151	224	114	127	36	61	223	143	270	1	112	259	129	52	219	39	326	89	227	258	288	175
ISG20	251	27	6	33	96	2	1	13	122	0	75	3	117	39	0	1	22	91	136	15	336	0	0	166	0	76	0	0	0	16	0	356	0	0	73	313	210	0	0	0	0	114	374	0	1	0	0	3	2
WWTR1	66	71	166	93	193	4	366	153	149	617	2	42	52	102	67	43	140	74	26	6	1	50	80	129	229	47	413	181	107	1	50	6	16	14	216	70	306	49	1	2	3	86	84	71	312	1	169	135	2
LOC728613	12	1	0	0	24	26	0	42	0	2	26	1	0	0	0	0	1	0	23	0	49	0	0	0	0	0	0	0	0	0	118	0	0	0	0	0	0	0	0	60	0	0	0	0	0	74	0	0	0
MAP4K3	1	1	1	32	2	2	13	33	4	36	68	41	1	1	134	0	51	1	39	43	1	7	39	77	0	1	6	97	97	97	42	72	5	1	19	89	0	0	0	2	147	1	84	1	0	15	22	0	54
DCAF13	126	212	129	160	121	121	76	210	180	206	194	204	166	82	156	86	70	186	141	41	25	136	83	154	55	197	84	25	162	48	189	5	278	84	258	192	109	208	274	117	64	113	128	64	118	15	277	124	20
AP2S1	1348	525	1692	999	1334	1177	1370	1026	950	1378	1117	1471	1472	1387	1554	1135	1438	1113	992	1337	1485	1011	1197	774	1204	1193	804	957	1362	1033	1218	926	1722	690	1468	1480	1462	810	1355	1052	1375	1080	1098	922	714	669	1007	1400	16
MAGED1	169	27	106	179	153	345	181	265	134	1	12	210	136	164	177	47	114	138	48	130	143	50	0	33	68	168	13	57	58	57	127	198	73	120	60	167	41	179	162	253	246	184	83	222	100	2	315	90	30
DBNDD2	108	147	269	219	97	112	130	41	161	35	146	23	256	435	39	144	116	55	54	36	105	69	129	23	120	196	150	197	76	108	109	321	63	153	9	169	186	87	27	229	2	0	55	203	77	170	73	146	131
CHTF8	201	61	140	135	73	89	48	169	233	286	87	68	125	127	59	66	45	173	281	191	87	92	79	204	156	112	29	90	134	160	142	207	4	115	140	126	209	89	117	25	77	142	280	278	106	612	50	63	21
EMP1	12	29	1	0	43	0	34	108	0	2	1	1	0	0	1	3	46	3	1	0	0	3	10	2	58	0	3	2	3	41	1	81	3	1	0	3	1	1	0	0	64	0	6	4	0	0	0	2	0
CHCHD3	181	109	197	171	104	99	135	81	161	105	77	199	173	146	120	153	143	307	242	148	131	255	205	290	158	92	181	240	219	104	142	205	133	325	171	294	273	157	16	74	88	258	207	307	184	324	218	232	107
LRRFIP1	117	287	155	280	174	164	180	152	505	261	160	236	262	169	672	183	117	285	127	460	182	131	403	263	276	247	162	276	102	283	297	338	13	94	484	235	68	87	30	102	199	107	788	151	193	292	526	6	109
MRPL11	419	162	583	212	150	30	140	597	477	247	285	294	188	139	334	308	192	666	87	499	139	470	282	187	1247	180	430	465	183	169	308	277	464	594	148	572	183	128	535	16	0	86	120	422	405	224	422	824	538
RNA45S5	35	145	116	55	418	65	40	75	525	161	115	194	12	12	215	3	126	11	77	23	4	145	416	49	86	331	138	41	171	92	5	196	23	90	268	17	9	109	50	10	9151	62	55	68	15	64	11	131	40
RPL18A	1397	1027	1590	1124	957	789	1244	1576	1469	1060	1260	793	1377	1424	1193	1068	1501	1216	1186	938	733	1464	1104	1276	1135	1219	1760	1227	1428	1314	726	1178	1539	1246	1772	1940	1185	1152	1917	1211	707	905	1021	1519	1008	1076	1086	1575	1105
FBXW5	94	72	67	146	97	176	181	216	90	34	133	313	2	141	260	34	80	213	213	99	99	208	186	186	157	103	136	41	98	92	275	63	35	73	165	174	274	1	136	14	58	109	280	250	107	159	69	48	160
NDST1	1	1	16	1	8	4	3	30	1	1	63	4	31	36	14	8	23	5	55	3	1	0	0	1	1	7	26	0	0	3	0	39	0	0	2	8	0	0	0	6	0	0	0	66	0	21	39	0	30
CAPZB	465	558	649	980	294	674	555	289	785	686	570	327	509	460	590	649	445	272	298	453	787	610	839	655	430	406	450	429	584	236	240	480	846	267	216	520	691	639	603	384	651	1000	640	1259	631	722	525	1447	1242
DFFA	157	76	206	110	68	106	92	199	189	121	110	71	79	273	266	56	120	94	87	3	89	160	116	114	208	75	94	267	390	4	117	311	167	3	2	5	24	62	3	1	86	148	107	156	6	86	45	92	25
IFITM3	1572	1186	630	1032	1362	1085	774	1366	1284	653	1384	719	1444	1276	2148	384	363	592	881	832	1670	1401	1334	1025	1114	852	754	1436	996	983	873	995	1191	1540	1183	610	1069	1288	952	1736	1898	1241	2530	678	763	372	770	1683	1055
PPP1R7	52	126	89	105	128	77	1	78	87	40	287	104	0	108	192	73	120	57	97	54	132	0	60	94	1	1	46	0	88	6	150	25	121	45	17	108	2	178	124	4	11	297	191	25	0	0	0	74	190
TTI1	1	45	31	54	0	4	54	26	49	49	5	3	99	20	38	0	40	25	58	6	34	31	22	7	0	0	2	26	55	13	77	5	0	30	30	110	2	8	0	0	0	2	38	18	1	32	36	122	39
ATAD3B	92	41	91	236	9	11	28	73	50	25	1	40	143	111	0	13	12	26	0	2	93	64	31	77	22	0	46	61	57	90	89	115	38	44	41	2	171	24	0	62	2	46	0	26	58	65	62	81	0
NIPA2	231	101	69	184	125	28	44	116	187	100	182	181	37	132	198	224	194	205	178	185	125	79	264	118	157	56	210	137	217	73	238	297	48	42	102	206	60	239	112	24	142	3	111	276	13	118	144	103	216
NME2	1914	2140	1627	1326	1991	960	1718	2248	1678	1472	1490	1260	2200	1717	993	2005	1651	2008	1316	1524	1557	2039	1584	2921	1682	1635	2245	2608	1187	1827	1208	1597	2471	2722	1814	1182	1358	1172	1423	1495	1926	1148	1752	1253	1257	1815	1238	1716	1951
PTDSS1	112	262	120	208	127	425	174	315	168	351	202	195	183	161	287	195	198	252	137	87	92	71	249	372	101	342	232	182	233	181	152	113	268	336	172	384	209	191	370	113	106	368	179	94	263	192	157	87	3
RPL23	116	189	199	192	156	121	239	205	189	226	221	132	166	186	132	182	267	100	216	92	93	222	207	240	197	305	282	411	270	258	128	161	360	318	237	81	276	92	276	74	212	119	119	185	95	443	324	147	86
SF3B5	500	338	984	411	193	471	222	1071	293	232	511	179	100	117	427	463	235	168	573	212	164	121	513	423	279	623	195	574	343	912	268	295	426	500	433	247	236	289	841	528	755	264	160	483	351	75	184	630	295
EIF2S2	399	564	505	415	199	469	236	305	391	450	496	538	277	382	596	47	258	498	177	194	380	705	207	383	382	360	576	318	180	427	676	210	445	288	209	464	808	219	519	345	206	490	556	367	999	547	634	523	203
PDIA4	287	296	364	211	471	281	306	370	371	228	450	257	246	454	181	223	530	694	852	547	381	2	392	497	154	446	256	145	436	333	714	450	335	148	439	648	182	728	316	419	638	871	348	665	149	146	559	445	256
UQCRC1	427	462	272	883	882	343	474	661	547	588	546	656	730	512	612	240	976	1313	557	965	1136	1175	565	938	470	1209	862	973	660	349	1166	1332	837	169	658	899	635	971	840	688	391	942	328	821	411	1266	606	447	743
ARFGAP2	49	48	78	55	79	23	108	74	0	97	76	55	95	48	128	0	46	20	2	53	0	29	48	0	131	58	123	104	17	41	99	57	11	32	44	54	70	0	52	9	0	0	0	50	44	104	3	28	141
DECR1	32	100	95	51	17	137	163	100	13	60	31	239	58	88	58	5	2	53	99	169	259	40	148	31	81	130	4	164	62	67	200	61	136	84	25	147	167	2	334	194	6	78	3	65	26	68	158	68	143
RTN4	296	822	818	1069	565	815	640	623	962	742	573	639	753	782	874	614	909	632	1676	526	361	584	634	819	519	808	333	438	904	662	616	666	230	397	696	766	591	459	648	486	737	472	902	1032	527	406	1696	919	924
APH1A	207	501	415	244	304	356	384	73	221	297	192	212	332	358	358	417	190	350	255	163	326	200	186	285	234	318	160	555	335	391	375	427	174	584	299	151	269	277	190	420	365	161	529	417	336	200	491	205	231
STUB1	255	299	268	304	318	204	216	164	346	323	319	379	535	262	497	481	323	746	312	244	268	165	154	392	157	419	270	832	219	184	191	192	493	402	514	661	618	458	458	403	239	580	270	709	908	102	384	742	325
CRTAP	179	181	219	220	193	190	133	195	176	145	166	95	204	219	93	241	99	100	149	299	118	42	212	93	300	83	318	367	94	46	20	48	37	101	78	161	184	192	150	115	90	2	298	78	15	9	126	64	277
RNA18S5	27	136	115	49	415	58	44	76	502	161	110	206	1	8	230	4	120	5	76	28	4	165	443	50	79	292	124	38	162	63	9	180	16	76	250	7	10	127	41	8	9172	56	14	52	12	78	12	138	45
CDC42	844	797	874	931	617	610	881	457	1026	734	713	395	1177	778	1212	810	645	687	499	408	683	1566	752	701	1252	631	504	1380	1269	686	875	792	948	154	1397	1160	3268	915	1700	488	819	334	718	907	631	1225	1088	386	1087
CDK4	539	287	246	225	346	353	336	168	182	259	386	221	354	284	331	399	304	520	161	585	267	627	409	229	295	366	588	261	293	89	511	447	453	359	559	227	303	515	284	145	146	46	479	483	416	459	60	137	19
CMBL	59	90	28	85	227	146	131	247	217	429	186	220	167	56	84	89	214	82	137	82	208	55	117	86	50	91	23	434	46	102	12	81	200	330	121	38	294	68	104	21	1	156	64	62	6	0	365	1	363
NAE1	170	77	69	154	96	69	83	26	66	84	73	67	87	143	105	56	20	116	56	154	18	126	151	63	128	41	36	81	22	29	121	110	28	89	54	34	104	58	67	40	60	44	0	164	64	145	54	3	57
SSR2	460	1132	602	605	1194	1322	506	611	819	1980	546	719	978	794	431	647	606	750	939	1042	1086	374	491	625	957	806	305	300	1097	464	724	531	674	1088	980	772	573	823	824	688	1939	250	918	951	483	155	586	622	451
ADPRHL2	367	112	52	124	156	188	63	215	97	243	41	263	153	127	206	5	144	317	70	151	47	174	0	0	76	196	149	118	41	2	71	75	55	73	71	145	306	253	0	332	18	132	24	80	310	378	299	165	9
SNHG16	217	294	240	329	130	82	131	324	399	354	340	6	103	245	74	334	313	398	254	48	156	266	285	188	202	203	373	353	102	314	130	269	234	367	300	120	350	139	290	152	599	275	225	212	575	317	399	217	284
ATP1A1	605	783	837	744	2128	1227	1520	307	1022	833	818	938	717	1412	476	769	750	1197	1105	1004	1587	163	1145	1176	911	1096	886	363	1406	611	1482	1615	366	756	1207	1021	790	1638	429	744	1493	1684	3673	2549	1821	434	1077	708	2080
ILF2	129	370	281	441	326	218	188	200	126	313	136	142	262	342	179	68	285	383	661	243	297	301	431	182	347	374	255	316	582	492	618	152	173	273	702	275	234	135	227	217	80	646	62	736	280	369	192	403	57
CCDC43	55	85	14	28	30	28	44	24	24	4	116	48	1	1	26	48	84	9	91	0	1	71	68	1	101	0	2	0	14	0	1	36	5	9	16	50	18	4	4	10	8	105	31	309	12	24	32	21	15
CPT1A	41	37	6	30	38	6	11	1	63	178	3	28	11	14	44	3	25	44	23	7	53	2	0	5	1	10	46	17	3	4	7	10	5	1	5	12	3	54	1	0	6	1	2	11	4	1	0	0	78
GNB2	971	659	819	901	736	790	832	501	526	537	631	744	827	721	516	440	749	638	1164	523	679	607	809	840	427	547	951	764	718	548	481	946	689	854	943	614	831	421	397	209	841	537	754	487	298	809	964	745	944
LMNA	1190	2251	1181	1570	2124	1114	1662	634	1205	1646	962	1532	1136	1217	620	1464	872	2753	2307	1439	1668	2024	2100	1909	627	2523	824	762	1540	999	1490	1119	1409	241	2439	2376	1652	764	1097	934	1279	1093	1997	1823	935	2131	1611	1349	987
SNAPIN	212	104	152	114	247	146	67	25	128	213	85	141	174	29	41	368	82	224	240	196	394	512	108	180	242	138	361	229	103	178	308	131	411	49	125	122	131	342	68	126	120	314	244	90	479	117	52	64	278
FAU	331	170	260	195	198	331	264	362	323	345	344	345	208	312	265	236	474	174	146	111	113	149	182	159	407	143	354	420	300	257	211	189	350	311	303	274	156	365	351	177	327	137	181	87	391	252	234	179	169
KRT19	1233	1293	753	1652	666	1559	1094	2808	855	1963	1539	4897	1582	2463	810	1784	722	2287	1388	810	5004	3203	2632	4957	1158	1675	1339	2250	2526	1153	2469	1900	1016	1361	778	1910	2348	893	1776	1744	2324	970	3105	1047	1171	927	1506	1541	586
RPL5	1536	1205	1314	1611	1406	884	755	821	684	1482	1055	771	1120	1103	1296	395	1163	694	613	544	370	1682	1430	660	1588	1237	1031	1310	1503	684	853	990	2257	1298	1434	1305	828	922	1194	704	1222	609	1548	589	307	1423	857	1427	1363
SEC63	39	67	51	63	38	15	44	28	16	61	77	46	7	21	92	51	210	27	19	26	132	3	74	78	5	36	78	114	25	73	2	36	42	3	15	65	27	120	46	40	250	156	46	122	58	20	114	25	41
ATP5G3	367	350	443	324	80	310	375	659	352	279	412	373	509	301	270	527	68	318	471	225	277	318	600	198	433	543	478	623	270	186	418	318	831	618	780	256	622	184	755	321	333	491	100	261	298	259	176	486	277
DYM	28	51	30	6	0	81	40	56	66	99	6	44	111	1	55	0	23	1	5	0	10	108	0	1	0	46	0	83	1	8	37	0	51	1	89	0	49	26	0	0	0	0	9	0	80	9	1	16	0
CCT5	256	270	522	296	459	252	106	155	769	231	117	307	406	307	226	87	574	552	263	422	328	301	230	311	223	572	236	248	337	426	548	371	209	417	367	264	282	346	171	347	621	305	144	403	213	466	182	292	43
CDCA5	209	82	117	131	2	5	102	50	41	129	1	185	95	260	29	1	313	257	16	132	1	165	1	0	309	251	140	66	101	221	155	1	171	26	0	382	82	7	74	1	0	0	0	10	364	74	40	112	7
DNPH1	144	306	244	115	521	61	282	332	253	131	345	266	431	250	87	132	140	288	374	50	204	267	174	218	317	142	104	324	130	120	104	442	301	167	271	101	309	386	83	440	439	492	73	405	300	337	66	45	110
IGHMBP2	16	21	30	0	3	16	6	25	0	28	0	0	2	11	36	0	17	51	39	27	1	74	53	75	0	65	1	53	121	0	0	37	0	0	0	0	44	0	0	0	65	0	13	0	3	174	108	59	0
KDM1A	86	91	66	147	111	153	111	159	127	220	58	70	57	167	26	172	5	39	83	134	110	42	221	35	96	41	191	78	61	40	20	49	334	52	160	8	86	57	91	58	171	0	23	81	131	4	127	153	4
SUPT4H1	233	214	157	263	311	26	352	174	433	516	93	360	169	277	343	211	190	147	213	389	287	420	91	360	162	235	412	307	116	559	169	352	418	365	292	297	72	235	323	117	51	159	677	214	182	302	219	156	27
CCT8	255	268	258	300	306	110	241	122	147	286	213	232	119	172	29	261	247	325	252	206	86	256	160	152	287	305	344	288	133	218	155	181	147	252	376	356	360	120	211	156	127	215	179	527	74	320	428	223	162
GORASP1	2	82	0	1	7	34	2	0	62	33	49	44	1	43	33	0	0	0	107	0	0	94	33	24	0	0	22	57	41	44	1	133	0	0	0	0	5	196	22	0	0	71	0	70	30	0	5	0	14
SQRDL	268	187	233	213	73	63	198	87	63	99	77	123	238	41	161	68	207	378	270	76	168	317	213	191	189	142	179	208	162	256	253	368	2	221	393	275	411	150	115	161	72	123	88	149	184	153	329	176	33
IMP3	197	106	239	198	229	117	289	376	221	313	160	85	79	141	68	266	204	56	93	134	149	262	276	210	250	90	47	209	97	54	110	222	116	17	167	118	18	123	218	52	36	69	26	88	6	424	385	315	213
RPL13	2715	2110	2370	1462	1452	1446	2070	1453	2207	2366	1722	1618	2037	1822	2131	1214	2173	2223	1688	1487	1426	2657	1874	1725	2180	2660	2108	2753	1833	2089	1431	1237	2538	1974	2178	2454	1828	1506	3017	1852	1416	2136	2565	1412	1602	2285	2245	1770	2424
SH2D4A	26	40	46	147	115	4	35	99	70	114	3	6	97	18	24	36	67	1	61	30	101	70	161	161	72	1	17	28	2	120	51	100	0	2	0	0	0	229	0	0	1	179	197	455	442	62	3	2	24
TSC22D4	54	40	9	93	57	63	35	54	163	79	23	68	81	20	45	51	0	1	135	87	51	101	7	43	20	89	60	0	33	5	96	40	42	47	203	66	17	73	41	61	27	0	73	203	82	63	120	34	0
DSCR3	59	8	2	9	11	15	0	11	8	8	11	10	45	5	66	4	5	1	31	15	20	47	12	5	34	1	0	1	21	46	6	1	1	221	8	7	30	1	1	37	4	14	61	2	15	14	65	88	222
EEF1G	1264	728	903	1246	980	1047	1356	1205	871	995	1140	1263	1179	734	1027	1372	796	1491	1152	639	1295	1199	1011	955	1276	1470	1456	1401	788	1043	1320	1352	1743	1209	781	1421	1383	1164	617	924	811	779	1655	1323	1360	1110	777	930	1253
IWS1	0	15	30	13	13	0	6	12	82	0	15	1	9	34	126	17	0	37	0	2	1	31	1	1	65	0	69	30	19	1	19	3	0	40	2	0	269	1	0	0	42	1	73	36	54	122	16	7	9
NSMCE1	62	86	38	20	99	77	72	72	187	147	180	1	121	70	132	197	2	83	1	43	25	408	132	84	70	38	161	7	122	264	2	27	64	77	484	75	137	0	206	146	52	160	313	143	80	21	189	92	8
SSRP1	293	275	190	195	298	242	299	162	362	420	235	262	183	311	301	136	541	535	207	472	175	394	468	176	400	82	329	107	440	5	203	264	254	45	545	347	375	142	440	188	165	329	730	185	299	379	171	208	104
TOMM6	234	297	348	292	275	140	295	340	286	428	270	237	184	112	499	307	227	112	250	143	182	280	183	228	365	203	332	179	251	510	130	227	409	229	344	156	227	261	311	193	185	147	235	188	225	196	196	603	374
EIF4A1	2524	2295	3063	3080	2379	2092	2151	2567	2549	2814	2707	1996	2055	2241	2589	2056	2474	1926	2036	1574	2359	3798	1825	2279	2251	1698	2477	1911	1810	2512	2270	1149	2251	3053	2911	2198	3090	2216	2419	2776	1709	2188	3514	2118	2220	2712	3438	2608	668
EIF5B	91	91	171	81	71	57	202	41	60	30	35	54	113	47	86	35	131	96	87	51	13	79	133	4	122	54	150	70	94	24	88	148	61	37	61	110	139	18	44	209	65	7	69	47	135	101	149	148	31
LOC100129361	90	71	53	50	38	55	29	41	86	4	55	27	94	36	1	19	89	141	78	43	84	122	281	57	213	22	101	52	41	15	68	147	1	12	82	2	102	80	7	2	1	76	3	2	1	129	30	2	1
MRPL22	394	488	183	390	357	121	269	430	379	327	269	344	539	463	546	401	346	774	570	115	246	194	317	454	658	359	436	469	891	117	576	186	492	369	366	431	188	261	396	279	8	320	173	745	403	403	260	84	383
PEX19	15	46	25	57	100	58	28	15	0	32	64	100	60	17	15	68	27	29	93	204	113	1	17	16	44	88	17	79	58	1	1	1	61	1	1	15	39	15	0	40	5	149	10	0	40	30	0	29	85
FDX1L	22	456	108	74	350	277	345	132	36	23	244	139	84	109	117	213	110	139	55	102	202	129	174	133	53	402	255	165	129	250	219	287	282	160	61	0	191	424	296	61	5	239	0	151	158	250	0	213	145
SLC25A5	906	429	577	585	927	469	563	524	588	533	466	463	419	765	441	428	569	734	528	664	573	816	481	538	708	597	607	599	703	605	763	784	666	540	513	806	447	875	831	355	399	1387	404	757	575	490	705	533	805
CHCHD10	176	49	58	106	69	60	47	326	175	108	142	132	166	146	79	139	44	190	25	47	180	165	102	239	53	161	164	337	395	100	104	60	143	122	135	117	81	394	121	2	104	145	2	114	47	308	68	59	267
9-Sep	137	178	136	160	202	109	185	302	123	98	223	119	73	131	81	334	122	240	181	67	137	133	313	202	270	167	147	259	130	57	174	430	186	238	76	262	159	156	145	36	240	315	357	285	22	75	245	249	302
ACACA	1	1	22	0	1	17	2	17	10	13	0	13	1	20	34	0	2	1	17	1	22	0	0	14	6	11	26	7	0	0	2	0	0	0	1	4	2	2	2	0	0	0	4	6	0	1	0	9	2
MTFR2	1	2	6	4	4	0	4	2	2	1	0	1	1	0	3	0	7	3	4	0	0	1	0	1	2	4	4	2	0	1	2	3	1	0	1	0	2	0	0	0	0	0	0	7	6	0	6	1	0
RPS24	142	721	345	329	702	136	344	430	398	428	228	344	831	141	750	238	839	177	79	557	217	243	428	148	489	194	192	493	579	805	245	368	338	331	821	466	211	329	392	62	307	144	308	232	148	248	306	469	971
BCOR	0	8	1	35	0	1	0	0	0	0	0	0	1	0	1	1	0	28	2	0	0	0	0	0	0	0	0	2	1	0	6	0	1	1	0	0	7	3	0	0	0	0	0	0	0	0	1	2	0
RP11-160O5.1	42	14	42	47	24	59	55	17	82	44	1	1	1	1	41	1	71	129	71	124	42	10	29	19	13	54	2	30	0	0	7	46	3	98	1	19	30	0	0	0	3	0	11	0	17	0	2	12	0
TTL	0	36	29	10	2	24	4	0	0	0	53	14	0	18	110	1	3	4	0	33	56	0	19	69	3	0	16	1	5	0	61	22	0	81	17	0	3	0	0	0	0	0	0	0	0	26	14	74	0
CHCHD4	62	76	13	23	15	90	86	92	75	94	65	9	4	136	62	1	57	191	112	60	24	59	9	46	5	35	133	55	149	0	82	31	16	44	30	102	93	154	65	120	5	71	65	62	480	188	52	0	1
RPS18	558	948	1012	719	849	603	910	896	818	941	899	598	866	756	746	716	764	608	621	538	617	1054	796	727	988	958	1298	1046	915	1082	358	639	894	1301	772	403	820	741	1366	706	655	474	616	591	953	864	854	885	1070
KLHL22	9	0	13	0	0	21	25	0	0	0	0	0	0	0	0	0	0	0	0	0	0	0	0	1	26	0	0	0	0	0	0	46	0	0	28	52	0	0	0	0	0	0	0	0	0	0	0	0	0
PPAP2C	674	451	422	503	676	946	195	315	554	361	366	222	435	492	657	315	575	608	397	548	716	440	288	390	655	148	609	85	306	619	535	404	404	322	488	423	277	209	308	670	312	529	843	1150	244	407	973	597	745
RBM14	16	35	146	60	47	33	29	39	107	50	62	19	86	72	21	67	70	49	14	9	12	62	74	53	81	85	150	71	69	19	43	63	9	0	0	7	192	5	7	89	42	81	20	2	5	119	13	44	32
EZH2	36	56	40	59	3	78	54	22	96	151	44	56	2	312	93	16	156	88	35	132	192	52	143	110	42	1	58	83	168	96	66	13	22	127	137	104	80	133	37	68	67	26	63	251	63	10	25	47	4
RPL13AP5	214	236	253	173	266	170	182	199	197	200	167	67	146	138	195	137	177	143	167	104	85	185	154	157	237	139	329	271	196	237	150	92	318	217	228	113	80	205	249	162	96	80	154	133	136	190	120	191	213
SLC35E3	1	15	1	9	39	58	0	1	2	1	1	1	51	1	7	2	17	13	49	59	80	50	2	58	0	0	2	0	0	1	83	1	0	0	1	16	77	28	1	1	2	49	2	0	2	0	36	27	9
TIMM9	10	59	56	7	6	1	7	13	31	62	27	1	64	17	30	152	39	38	138	1	21	1	17	2	62	33	2	79	3	2	1	1	79	145	107	2	28	5	1	33	63	6	75	4	2	9	0	0	2
CSE1L	128	224	89	185	85	4	52	67	221	23	131	47	81	55	102	115	44	147	73	132	75	226	68	222	119	138	60	39	193	240	132	79	238	118	118	60	177	96	15	2	2	195	140	131	128	171	90	1	3
RPL36	169	221	202	154	176	79	147	252	147	292	217	149	111	165	197	173	183	128	122	141	128	116	105	208	136	237	255	214	153	226	60	169	195	242	179	157	109	185	291	162	79	74	255	128	247	449	206	166	296
SETD6	0	1	1	0	4	2	21	0	5	39	26	2	46	1	0	0	0	36	0	0	0	22	7	0	0	87	48	66	0	1	1	5	0	0	0	20	0	2	0	0	2	0	0	0	2	0	0	0	0
SOD2	130	103	214	54	360	647	318	259	448	144	204	256	251	345	429	64	108	191	282	260	435	188	287	85	122	45	96	109	114	71	91	927	337	324	128	68	28	147	712	564	437	474	71	364	124	28	123	702	85
TENC1	0	8	2	30	44	48	23	16	10	8	15	38	55	8	0	0	0	68	74	32	79	0	38	0	62	55	14	0	108	0	0	41	74	0	48	1	1	0	14	50	0	0	52	0	28	0	23	66	0
CDCA8	83	296	193	314	1	0	36	1	114	61	37	136	94	37	132	1	79	31	309	25	1	38	0	0	285	317	79	111	196	1	294	2	76	1	1	100	281	95	6	0	0	88	2	0	90	277	173	547	14
CHTF18	24	16	0	20	0	0	0	0	3	0	0	20	22	52	0	0	85	33	0	0	0	0	0	18	40	36	25	0	21	50	14	0	0	0	0	52	0	2	0	0	0	4	0	89	0	0	0	0	3
ITPA	281	500	277	475	177	337	281	271	488	265	232	215	378	562	161	328	520	355	158	161	101	510	522	143	84	445	483	382	130	146	260	74	398	413	40	3	681	225	253	116	781	202	407	263	132	644	387	128	200
GLTPD1	34	18	2	47	54	0	79	19	12	48	5	120	65	39	17	100	40	71	73	1	0	111	46	23	46	45	69	0	0	43	44	85	0	0	24	17	82	0	0	18	1	51	2	37	62	0	90	0	58
HNRNPK	487	523	494	591	528	364	543	460	657	636	565	471	642	488	302	251	443	786	702	459	462	706	454	399	408	543	480	372	685	352	678	392	359	475	564	979	776	729	385	604	221	848	691	595	807	536	743	647	330
IPO4	119	96	89	83	91	1	0	29	9	122	130	0	99	54	7	139	53	61	32	37	2	20	58	166	0	14	94	86	100	0	0	156	121	0	0	47	73	0	194	78	1	50	68	142	62	0	72	0	2
ZFP91	57	77	5	178	93	105	25	67	45	139	61	66	224	137	86	52	12	61	60	48	24	94	60	100	88	2	44	45	233	69	219	169	1	11	1	54	2	78	1	0	66	4	9	472	65	80	61	3	2
RPL14	1628	1634	1897	1139	1079	1370	1267	1851	1310	1267	1656	797	1846	764	1749	1003	934	1273	1073	972	588	2972	1595	1565	2058	802	1638	2304	888	1427	1052	811	1420	2475	2320	1165	1322	1224	1030	1137	1312	395	1200	685	884	2411	870	1629	1336
LINC00884	26	0	32	0	3	0	23	0	0	39	0	0	4	0	0	0	88	0	0	0	0	0	0	0	85	1	0	0	0	0	0	0	0	0	1	0	0	0	0	119	37	0	0	0	0	68	0	0	0
RWDD1	110	43	45	17	66	16	59	41	109	114	68	34	125	25	65	15	16	75	53	1	3	94	133	35	15	34	178	138	51	49	51	63	24	18	143	1	68	73	193	0	84	139	48	183	3	204	24	60	17
C11orf31	529	613	659	422	347	353	714	312	551	459	403	632	853	1159	464	737	569	466	565	577	647	746	551	729	636	721	476	634	424	304	456	394	963	497	1037	293	298	734	871	1008	834	372	545	350	549	497	432	438	734
EXOC3	20	104	30	75	34	49	45	22	78	3	1	2	2	2	35	17	0	59	70	14	7	34	65	12	63	7	4	19	36	23	39	4	77	3	2	51	136	0	0	1	36	28	49	24	98	43	12	8	2
HSBP1	54	30	83	41	151	57	57	127	127	102	141	117	33	49	48	127	136	75	95	225	125	90	28	31	106	71	67	53	181	43	37	33	107	121	35	16	35	54	73	110	120	124	28	143	97	170	112	47	67
TUBA1C	1421	2984	3039	2757	480	988	1037	1274	1766	2048	460	1297	1257	843	921	1351	1647	879	1429	675	154	1166	710	1161	1043	1885	2329	1428	1054	1034	928	296	1779	460	1815	619	3079	528	1482	292	230	235	768	762	868	3486	2062	1493	241
FABP3	416	47	1	61	14	341	185	1	41	400	167	1	212	112	246	558	410	45	4	84	12	2	1	582	248	1	469	1	45	226	2	268	171	856	1	29	123	122	335	70	1	82	0	199	5	81	0	4	5
HNRNPA1	288	300	371	352	266	158	230	175	465	393	347	198	420	283	370	131	171	398	308	238	196	304	135	182	300	198	369	431	392	302	221	139	470	170	357	408	386	149	192	239	94	182	434	294	267	413	164	330	380
PSME2	1328	1372	860	1154	1825	1564	1180	1512	1654	1714	1621	1613	1876	2742	1214	957	1849	2378	1619	2435	2366	2155	2171	700	523	2119	1280	1968	2323	1977	1667	2073	2227	1428	1661	1700	1414	3000	1107	789	1194	2092	2259	1782	1180	1192	1192	1895	213
RNF167	109	232	171	313	212	288	257	192	166	218	381	369	139	318	385	155	559	122	370	129	486	441	273	229	601	137	263	385	350	163	172	453	480	472	280	329	345	378	154	91	33	75	361	339	88	347	298	50	29
ZC3H15	96	60	108	74	45	42	134	176	64	197	127	139	73	10	19	104	33	176	74	3	3	34	235	79	41	30	291	129	10	124	32	104	105	133	128	6	11	83	106	6	170	301	70	49	197	64	30	249	10
F2R	217	1404	1455	462	307	491	554	286	206	452	248	111	418	114	538	415	151	61	273	128	2	43	269	109	1055	24	132	64	133	321	90	63	63	393	132	253	123	296	35	89	138	85	325	125	240	17	118	133	4
WDR55	9	29	10	40	12	20	25	68	15	61	84	7	42	29	18	49	53	73	52	76	22	3	46	39	61	63	39	29	21	22	31	75	125	0	169	122	28	130	124	111	12	103	28	0	11	78	0	0	65
ZYX	853	656	515	728	180	454	581	553	1346	725	254	182	499	605	1205	379	753	610	1405	486	1229	905	1050	469	320	519	701	362	594	545	639	570	562	599	1184	896	958	600	367	1117	1003	503	431	784	323	1168	514	733	834
ABCF1	53	338	276	50	102	192	93	87	218	316	87	270	183	222	175	89	230	31	68	12	324	73	10	148	69	121	437	142	106	161	34	13	283	84	339	1	413	335	203	17	93	288	328	54	15	127	211	202	88
CD320	299	184	471	540	205	159	566	233	411	352	301	550	440	512	141	44	384	291	640	246	197	432	358	633	281	462	276	532	475	290	373	530	368	359	71	522	365	308	315	340	468	957	243	379	341	226	434	573	298
ILK	468	312	292	467	206	216	234	196	308	337	92	131	370	354	245	110	156	466	382	149	345	185	142	343	137	137	666	258	369	79	215	490	194	106	176	408	177	598	234	111	288	251	126	577	315	302	287	389	23
PGD	196	150	122	124	219	343	528	339	107	484	150	181	167	142	170	79	183	191	66	67	148	227	291	268	143	113	143	208	165	78	20	193	202	90	442	82	245	21	430	309	288	74	359	5	173	437	388	335	744
SSR1	98	134	113	111	103	206	116	179	111	136	137	137	60	122	136	98	70	122	162	77	171	134	151	122	72	86	15	70	201	131	159	127	116	67	214	153	97	108	72	154	221	222	88	197	5	63	238	98	108
AP1S1	359	341	268	221	263	755	232	205	278	280	445	420	432	499	352	336	287	973	366	316	630	518	530	378	102	566	331	250	457	232	431	638	310	189	334	322	547	149	192	363	124	614	163	571	346	74	530	444	106
MRPL12	446	617	418	466	179	182	133	387	427	495	1129	343	508	234	269	377	626	535	525	118	301	368	200	290	238	394	1157	580	333	608	735	365	684	363	138	444	313	188	394	439	389	303	386	208	420	558	882	589	607
RFXANK	189	76	88	55	52	217	126	150	85	22	86	76	1	142	62	39	137	38	65	0	87	104	3	110	0	30	110	0	44	69	79	495	276	236	0	57	128	234	0	188	29	42	189	1	274	140	171	33	117
RPL17-C18orf32	135	192	179	157	121	41	136	215	141	185	109	128	217	104	120	116	193	122	69	61	96	193	185	112	109	174	285	186	158	96	151	81	195	188	206	120	118	118	280	100	84	84	109	77	162	169	103	103	129
SPNS1	249	159	171	78	303	117	23	26	166	326	119	39	91	52	111	138	79	104	54	123	240	35	131	260	84	159	192	6	182	81	176	89	143	49	184	92	5	187	136	98	845	113	290	213	92	1	41	79	90
TMSB10	825	414	889	723	344	374	562	592	820	675	835	470	617	782	941	598	597	466	2476	476	390	749	691	810	728	844	638	1031	437	813	442	683	725	765	476	455	705	727	965	671	721	373	1615	455	269	645	704	669	507
BUD31	461	369	628	625	361	305	232	345	403	546	448	314	532	866	632	228	500	285	485	526	467	608	403	243	245	347	472	645	664	340	324	502	560	631	332	834	120	985	294	1056	193	541	223	490	364	189	614	534	321
NPC2	1030	300	1737	991	1178	556	687	324	601	194	1081	778	436	438	807	463	575	498	601	1735	86	536	116	984	614	374	526	230	904	774	226	1180	380	651	499	270	775	598	756	676	1257	789	815	480	666	329	870	685	831
ALB	182	1082	792	400	610	1215	1825	1714	302	2027	861	1367	1032	1137	1734	751	162	427	2932	2372	3473	48	2505	1147	470	1263	78	1135	2090	2331	2583	184	1689	1559	1767	730	424	3942	2027	2447	8016	1251	315	1180	1360	537	754	1030	1887
PLK2	62	66	51	40	63	91	4	81	164	134	17	21	32	92	50	49	48	100	156	225	93	118	26	113	90	454	289	215	49	38	233	122	118	111	99	163	65	180	88	137	149	215	292	287	119	102	38	189	5
RPL11	1317	910	929	1112	892	572	1265	1583	726	1406	639	769	895	1044	1290	996	832	1016	935	648	594	1561	749	869	1124	961	1206	1359	917	719	734	775	1312	1394	838	806	1208	954	1289	1446	1080	701	1054	673	818	1219	1257	1107	1839
TMED9	877	702	620	894	1221	1089	806	653	729	411	819	682	807	1500	1210	457	1492	1024	1160	1235	918	774	801	857	1420	734	907	680	1100	925	1089	1911	722	1779	655	962	666	1335	673	946	1657	1263	827	1193	1444	836	774	1517	731
AARS	147	34	60	122	49	176	60	112	49	233	79	81	74	143	202	34	27	168	29	100	167	57	2	138	70	108	25	123	110	59	132	16	1	46	59	264	46	384	2	69	122	2	137	211	256	0	169	35	40
COG4	24	173	73	84	43	21	100	85	77	19	99	5	124	48	50	66	62	56	23	3	123	52	0	46	165	13	123	174	142	32	95	119	45	86	0	29	40	86	114	143	37	171	4	73	10	6	0	0	25
NFKBIA	650	67	81	137	335	626	31	507	189	93	34	79	538	749	360	349	379	549	843	395	90	259	60	467	117	2394	532	505	70	375	432	120	67	156	34	974	283	75	550	240	407	323	6	704	99	231	131	328	43
RHOXF2B	256	101	142	109	152	111	171	81	129	94	151	232	52	123	123	69	125	160	72	149	24	180	124	29	166	237	122	130	449	225	126	41	80	85	80	136	94	160	68	2	70	235	160	213	315	129	33	109	129
RNASEH1	180	194	265	143	251	172	324	250	125	80	242	330	114	279	35	192	514	267	245	224	8	282	356	89	62	70	233	237	224	177	113	166	447	373	349	300	166	291	95	1	269	501	197	119	573	189	83	120	147
TINF2	11	3	64	23	40	30	25	58	56	74	28	0	1	134	80	27	80	38	15	26	2	25	57	20	71	76	121	0	55	37	100	134	25	8	0	51	47	108	0	189	8	211	0	58	76	63	106	142	73
ATP5G2	484	652	722	327	613	366	817	583	401	924	471	552	658	359	1001	825	532	543	583	874	252	650	769	627	1191	413	577	439	289	521	429	131	1291	1085	675	652	462	698	1025	554	514	256	104	308	311	1047	738	333	525
EEF1B2	830	920	1122	1109	735	506	859	1239	670	587	891	712	580	692	395	409	337	884	744	347	334	929	369	907	755	730	940	1428	879	658	547	1130	1195	1032	670	418	1544	890	1190	740	1403	657	365	1092	809	587	732	599	972
EEF1D	643	1065	1462	1172	416	1072	446	1379	1354	780	1008	1308	798	573	964	1302	603	1205	408	441	387	1085	1127	513	582	1786	703	1099	1451	891	1199	311	1110	1224	615	811	1434	1447	753	651	1009	732	1319	269	874	1714	1214	1219	766
TUFM	434	435	545	606	593	510	413	337	778	348	830	289	556	376	463	628	743	338	642	250	290	325	685	757	627	754	843	353	582	339	610	161	590	381	784	715	728	490	928	282	788	318	795	365	328	703	484	697	606
RPS10	556	985	583	432	502	321	746	782	388	450	288	579	795	399	461	274	603	117	676	397	570	764	749	823	528	715	612	993	706	668	521	509	785	1224	450	216	336	1012	951	479	373	863	218	539	292	1158	220	353	547
VIM	558	567	679	576	1261	492	834	426	444	662	326	419	905	328	1322	624	750	295	318	249	496	689	563	618	1037	514	776	768	784	366	887	390	494	158	492	745	303	112	457	144	122	92	509	462	300	368	324	128	100
FAH	196	25	117	27	150	156	107	23	18	6	155	283	88	70	43	26	32	113	45	177	357	140	93	82	31	1	10	134	2	85	90	0	43	105	174	74	55	0	394	1	45	1	3	177	5	0	1	0	7
HMCES	68	42	83	45	40	245	174	189	170	338	71	152	196	75	39	209	76	205	266	82	137	291	2	390	459	66	203	268	60	105	191	542	2	365	22	119	120	91	74	263	211	240	234	275	115	187	33	153	250
RHOXF2	255	108	138	113	149	107	177	79	134	84	142	248	53	121	130	73	129	148	79	126	32	169	128	28	163	241	123	125	421	169	115	28	79	75	69	113	67	210	56	1	61	244	160	193	306	137	34	113	134
SENP3-EIF4A1	1574	1326	1926	1528	1533	1237	1296	1416	1472	1662	1462	1111	1310	1183	1573	1321	1343	1024	1040	940	1326	2145	1064	1358	1304	986	1378	1251	1198	1409	1257	663	1165	1742	1672	1182	1762	1365	1238	1626	908	1292	1861	1263	1366	1374	2062	1640	383
SHISA5	296	323	326	553	377	567	322	218	432	331	240	502	224	319	490	290	180	553	262	580	854	271	425	316	319	490	715	348	1118	286	515	194	138	652	473	516	371	374	220	688	449	1096	216	543	493	276	884	320	110
SNRPN	170	224	367	140	201	633	158	117	119	124	145	240	251	310	82	142	57	83	259	244	258	255	489	159	56	48	52	107	111	137	21	647	163	239	269	80	360	300	79	234	176	304	492	171	79	39	137	108	10
TMEM54	305	315	359	289	197	192	457	371	440	203	349	406	117	235	239	11	214	149	273	64	546	542	362	290	567	127	59	139	2	111	445	1231	254	80	86	223	156	78	113	6	228	392	327	186	114	243	282	94	366
TXN	70	106	80	75	143	91	160	131	96	65	151	202	142	163	75	137	102	87	118	125	94	96	60	114	69	132	106	140	122	112	64	90	99	54	153	92	110	105	125	97	127	109	127	119	176	126	64	99	123
NME1-NME2	442	495	481	446	427	205	371	534	365	407	321	257	472	393	225	481	483	518	339	325	292	431	414	531	517	441	581	627	401	434	257	376	596	604	500	368	308	328	389	233	366	340	393	291	253	452	367	499	199
PCBD1	390	504	586	474	237	353	295	511	504	133	539	632	420	626	414	326	483	140	239	109	153	575	372	248	208	486	650	296	189	190	367	212	354	535	52	691	247	229	537	228	258	479	61	223	149	236	86	298	31
SERF2	336	318	338	292	218	259	205	386	305	218	295	342	317	344	424	391	197	207	289	348	324	258	179	200	189	264	461	240	361	200	267	197	294	349	246	182	412	250	551	430	285	434	399	410	170	242	171	293	470
WDR75	9	39	10	12	12	19	6	5	26	16	16	28	59	30	8	8	31	15	31	8	10	3	8	8	15	15	69	48	5	25	37	77	8	6	17	17	13	13	50	7	24	3	107	10	12	7	6	23	171
RFC5	103	79	95	45	23	50	12	15	7	84	6	89	87	21	35	53	46	39	47	0	0	132	74	14	12	52	49	83	5	0	50	0	45	1	0	0	67	45	70	0	48	55	14	0	2	7	145	36	0
FIBP	389	128	402	287	462	400	403	285	219	265	229	394	413	390	161	319	734	178	238	309	296	204	212	330	268	804	151	293	387	229	250	359	503	215	335	324	495	296	34	26	296	89	96	79	66	243	1	296	173
RAB11A	163	136	176	265	132	307	221	190	174	232	166	79	194	239	265	61	172	133	95	216	293	146	76	95	375	85	132	531	126	225	189	89	297	252	89	25	438	100	196	119	114	208	197	194	338	214	140	51	85
SNW1	113	192	63	144	75	41	63	61	75	57	100	340	43	157	26	170	173	183	129	9	65	94	1	151	12	85	96	46	59	119	219	65	166	37	17	65	73	157	78	66	41	145	200	86	89	288	165	24	136
IMMT	43	26	112	133	18	23	11	37	42	49	44	32	129	29	118	14	203	56	78	20	25	47	45	56	100	66	7	70	44	69	13	91	59	28	48	108	50	68	19	12	1	67	5	169	202	96	77	104	53
MTRNR2L8	268	770	618	487	1836	1684	1393	723	485	977	1790	1067	1723	1562	1825	1160	1647	1047	659	460	922	21	1100	593	795	907	1175	1237	1263	4697	1165	1472	752	557	1996	1010	762	1231	542	974	1514	690	950	538	1028	390	594	352	2320
NEDD8	235	237	456	170	301	167	194	236	496	369	413	301	384	385	251	196	225	393	318	539	524	500	233	394	363	346	293	334	281	546	448	379	311	154	238	409	344	457	482	408	139	350	256	323	183	243	428	266	290
ALDH4A1	43	18	21	7	57	130	1	58	39	50	29	34	38	23	49	28	25	0	20	0	99	23	75	0	28	93	11	0	73	0	17	49	45	75	7	0	4	65	52	155	2	12	76	0	71	0	58	152	99
COX4I1	1943	1611	1960	1591	1707	1351	2087	1152	1708	1562	2178	1257	1429	1718	950	998	1969	1425	1778	2414	1023	2140	1251	1835	720	1641	1914	1841	1205	1132	1527	1863	3081	1285	1262	637	1585	1579	2420	1945	2580	1303	1460	1251	1380	1513	1528	1701	3294
CST6	80	54	95	340	9	51	81	66	134	29	220	180	116	125	15	5	121	29	19	80	74	85	423	310	225	303	119	281	11	49	15	103	79	80	14	34	185	58	654	130	859	0	44	32	103	132	135	4	4
H2AFZ	283	233	388	416	270	147	185	210	386	324	274	341	360	378	378	190	302	493	325	306	318	505	289	212	298	395	222	513	451	374	292	196	426	220	341	392	472	262	427	174	288	386	224	359	391	473	306	263	250
MYO1C	300	326	364	309	304	367	244	456	195	120	228	151	369	368	240	181	438	257	237	122	286	194	140	251	436	64	331	211	193	72	534	746	337	181	59	297	197	231	162	228	405	182	181	234	158	252	568	109	28
NPM1	179	227	358	428	268	159	156	219	168	184	164	74	355	219	82	74	157	356	144	173	93	218	865	153	257	157	254	199	737	133	426	330	369	116	174	346	286	312	121	65	89	120	342	137	149	220	201	209	115
DSTN	607	307	284	496	563	525	364	685	451	322	610	274	447	320	417	408	379	433	392	429	356	521	278	212	343	259	369	562	546	468	322	250	378	391	289	304	607	557	525	309	215	429	236	554	351	263	224	732	508
GALNT14	141	112	188	162	129	55	246	304	175	195	181	256	35	136	136	88	311	183	724	1	64	4	259	266	394	179	228	103	15	219	81	541	307	92	11	159	200	0	202	121	345	99	52	247	95	193	219	169	1
POLR2A	38	95	38	36	76	41	85	36	34	5	10	53	56	124	125	73	161	60	114	44	20	47	34	65	73	310	108	65	9	75	174	34	33	138	110	122	88	157	21	80	87	59	41	50	302	181	54	90	4
CREBZF	0	1	1	0	5	0	2	0	0	3	3	0	0	0	1	1	1	1	0	0	0	3	1	2	8	0	2	16	0	0	0	1	5	0	0	2	0	22	0	1	0	0	0	0	2	0	1	0	5
FAM96B	848	637	256	850	298	404	1043	358	619	236	691	554	308	403	119	180	766	871	693	632	461	714	801	221	299	430	582	903	804	728	269	271	494	478	652	973	531	876	376	582	375	487	384	540	609	545	731	255	822
VDR	0	10	0	5	1	0	0	13	0	0	20	1	0	48	9	0	0	0	0	14	0	0	0	1	0	0	13	1	0	0	0	2	0	0	1	1	0	0	0	0	0	0	0	0	0	0	0	0	1
NOL7	46	72	136	37	63	68	44	147	101	60	138	62	74	71	93	31	78	88	51	49	75	62	62	47	77	50	103	65	219	99	38	35	162	81	110	19	70	108	75	71	84	65	133	175	62	38	47	104	70
RPA2	92	205	71	178	184	232	386	93	90	301	109	106	200	398	212	84	242	38	233	380	131	91	56	134	287	2	165	201	222	216	196	355	86	309	179	121	466	146	244	167	1	414	60	144	3	245	230	68	183
TPM1	1769	790	1253	1191	751	817	1234	826	1155	891	874	736	1000	1136	2572	1056	586	609	780	798	388	778	1536	1158	1342	561	1405	1153	973	1043	638	1233	1144	1938	995	682	1569	880	396	1040	1512	946	1002	1022	391	1853	1458	1198	63
BTF3	207	198	252	133	251	210	222	321	244	333	138	189	299	166	216	188	348	366	193	156	89	335	231	169	317	327	329	314	288	389	92	188	332	256	274	177	258	54	215	184	249	139	252	215	251	223	256	347	367
IFITM2	1260	1454	394	800	1346	1135	976	757	976	592	980	680	889	967	1497	195	509	1053	873	722	1222	709	1283	281	895	589	907	634	377	692	736	825	831	1007	967	229	561	783	1021	587	1318	885	1435	903	344	836	896	963	354
MPHOSPH10	56	93	20	40	28	12	36	26	34	95	114	116	41	2	89	92	29	18	77	57	15	28	126	16	16	51	31	2	24	38	1	51	138	107	0	22	63	111	13	0	2	284	77	102	28	149	329	96	12
PI4KB	41	413	134	40	154	49	89	16	46	224	57	39	120	52	21	8	69	236	316	200	48	42	121	107	143	225	159	178	17	73	1	123	56	23	74	56	9	47	74	68	209	90	206	215	154	72	69	106	107
TMEM259	2	41	35	105	27	4	35	90	79	85	100	18	67	150	3	3	117	58	119	34	95	51	44	1	68	126	4	1	1	62	87	22	6	76	54	235	236	5	17	36	82	247	222	106	35	81	57	231	70
CISD2	64	62	76	88	82	79	74	177	112	147	109	118	16	42	157	51	138	120	97	139	54	55	38	12	90	40	52	176	57	63	78	14	26	86	173	188	133	180	39	32	37	179	72	140	175	17	155	116	57
CS	225	251	243	246	127	217	100	103	206	72	122	183	193	72	231	56	238	346	229	174	152	290	164	129	305	125	271	2	165	4	261	64	196	116	145	121	119	93	193	93	165	66	271	280	318	259	177	124	55
TLCD1	1	414	183	13	60	14	111	121	0	122	55	1	164	0	1	1	164	48	31	314	128	0	70	244	295	84	3	312	77	39	64	144	11	122	0	0	97	349	1	361	194	110	340	222	127	137	2	174	114
EIF2B2	60	49	140	170	8	47	88	93	63	123	94	51	16	18	116	51	97	186	108	38	219	91	1	23	50	131	112	90	150	58	103	155	111	71	1	113	24	0	1	82	79	0	2	1	0	0	45	109	68
MAPK13	1	143	47	57	125	39	205	10	19	53	111	16	85	73	139	80	47	119	183	55	272	83	103	55	282	199	295	39	116	2	4	273	1	59	86	135	2	0	296	230	6	349	0	89	0	86	0	3	156
MYL12B	273	248	366	343	187	171	321	346	225	240	279	199	204	262	300	182	217	223	266	111	209	336	288	231	201	195	414	359	191	217	253	384	247	185	178	95	340	141	243	196	160	179	293	160	180	374	366	260	340
NOP14	11	53	18	33	30	19	30	9	19	24	3	1	0	26	1	0	37	91	1	19	36	0	19	2	0	0	2	0	42	39	9	44	1	10	29	1	61	0	40	89	7	0	1	99	0	0	0	0	0
ARF1	917	1278	694	754	914	1431	760	802	890	1169	1179	524	1192	950	871	933	516	1163	1432	1294	1074	1388	1143	687	1058	1000	809	831	1203	724	894	729	785	565	1168	1521	819	1101	827	938	798	988	1532	808	1215	731	177	1130	247
ARL4C	57	171	62	30	38	5	52	36	123	155	23	0	67	13	17	66	12	57	171	4	0	0	72	55	5	28	78	51	0	4	439	41	51	19	35	84	96	155	12	1	0	135	127	257	1	83	67	5	0
NOP16	291	459	510	395	400	124	392	566	526	167	593	60	131	632	183	503	219	669	404	680	90	218	26	416	232	222	490	496	335	547	1014	514	348	654	51	731	1026	447	251	147	222	75	398	604	954	553	285	427	132
PGAP3	0	0	0	13	41	7	5	0	8	0	1	20	40	0	0	36	0	58	41	0	0	1	35	0	0	57	0	45	48	0	22	0	0	25	0	0	4	0	0	0	0	0	2	57	0	0	2	0	0
RPS29	593	518	929	362	508	284	354	424	353	368	613	312	487	350	298	267	416	171	300	147	271	393	313	317	772	516	761	925	289	590	281	181	739	693	660	331	474	358	486	343	928	189	554	163	339	567	224	353	865
BARD1	60	88	140	34	61	1	37	19	18	1	2	34	40	65	0	15	25	19	51	86	1	41	0	29	10	0	46	88	96	0	99	8	0	4	0	141	0	54	8	1	1	120	0	86	130	51	55	0	0
MTR	0	3	1	0	1	14	2	2	2	1	0	26	4	0	22	1	0	1	1	1	10	1	0	0	22	0	1	0	4	0	0	0	0	4	3	1	0	30	0	0	0	1	2	0	0	0	3	0	26
PSIP1	41	53	29	18	62	2	9	1	25	28	52	21	26	23	21	36	53	73	39	112	21	16	70	2	71	249	90	85	18	79	7	209	1	4	71	94	3	85	49	10	7	54	64	39	2	72	2	185	2
SLC22A18AS	75	30	25	22	64	63	43	27	77	20	49	154	2	75	62	140	89	0	56	285	91	79	24	150	41	42	2	144	69	112	153	0	42	108	7	118	0	83	34	203	3	110	110	38	23	80	119	0	36
SNRPC	808	848	988	804	746	343	325	987	593	569	958	820	527	227	441	305	1094	484	834	832	981	679	789	820	672	628	504	557	895	947	707	765	696	1383	661	705	893	1004	818	727	451	712	900	953	615	1218	981	1569	387
TUBB4B	688	834	1149	900	293	301	173	645	712	755	113	471	842	231	490	365	657	611	872	349	71	690	88	545	579	745	740	959	534	382	366	356	678	558	473	601	1201	424	43	190	21	394	79	220	729	1812	1018	350	132
CD59	610	316	813	632	379	316	751	371	462	646	630	352	486	590	453	95	791	432	569	773	421	341	745	777	640	575	358	583	909	775	632	876	200	709	302	576	543	272	754	253	658	676	766	582	389	381	409	569	747
GLOD4	2	29	76	114	19	67	42	58	2	20	77	34	98	30	30	14	1	28	45	79	102	77	186	1	2	44	80	74	89	0	26	0	42	46	12	35	54	1	47	83	1	2	2	36	0	27	55	3	2
MIF	343	209	377	281	263	113	249	255	361	398	240	194	512	258	261	353	225	192	235	199	326	416	344	306	393	440	360	360	303	316	193	249	537	526	266	280	233	322	394	303	289	203	195	172	193	174	225	175	309
TMED4	151	184	71	247	252	24	62	68	55	146	248	103	1	67	426	279	3	57	177	39	2	77	101	0	3	199	3	209	130	205	95	85	258	14	441	77	81	210	416	130	180	1049	286	185	71	0	165	891	2
TPD52L2	102	287	189	454	112	136	52	138	52	143	396	171	98	137	237	297	221	160	208	112	89	224	132	185	135	252	231	106	50	134	281	232	113	209	103	321	166	203	173	16	99	54	145	340	145	130	88	233	11
VPS72	56	110	83	140	50	187	27	134	111	161	47	89	15	154	16	103	121	118	285	166	86	205	123	290	28	380	97	30	91	2	293	160	56	143	107	398	68	286	170	593	278	2	211	98	124	275	108	3	4
PACS1	7	14	63	48	25	104	34	29	3	27	8	14	38	28	0	37	0	43	72	45	28	24	46	33	106	25	24	0	21	66	1	176	51	19	27	0	115	20	0	0	48	38	0	0	0	131	16	40	1
SYNGR2	799	1013	973	1326	1713	796	529	1693	1297	947	1286	965	1397	777	474	1195	1416	898	1382	893	2210	1563	1299	1762	1327	1458	833	1091	799	1049	1576	2262	709	964	824	640	1607	1792	981	1281	1266	2099	685	1588	1702	376	1596	1389	355
TUBB	4391	6753	8031	6697	2851	4278	3337	2849	4864	7542	2885	3012	2766	2361	4955	4434	3999	4578	5500	3848	1405	5713	5359	4315	7168	6557	7271	5944	4278	3623	2620	2409	6185	5068	5732	2685	7500	3814	2973	2493	2270	2686	659	3771	3847	9654	7263	4385	201
HNRNPA3	93	124	102	77	56	88	46	47	164	153	105	122	100	71	116	79	34	149	182	159	20	88	80	63	162	193	150	73	134	61	181	257	77	9	127	68	65	326	153	201	24	270	103	225	142	165	96	42	49
MRPS24	248	284	159	268	94	107	239	325	118	149	286	271	422	220	192	221	524	282	178	829	68	282	297	492	480	351	407	204	274	344	417	144	228	87	195	213	519	406	372	207	413	225	330	240	159	324	143	628	134
RPL26L1	196	155	116	149	140	50	46	142	75	113	194	97	97	153	301	73	181	63	208	70	109	62	136	111	146	166	437	114	183	357	178	295	243	93	205	179	189	19	160	306	177	110	158	202	240	59	77	103	132
SRPR	46	39	56	45	86	78	30	85	114	77	83	65	28	69	85	70	160	128	55	117	101	0	16	119	43	138	38	57	57	49	165	41	117	114	58	39	122	60	2	1	194	59	38	112	113	1	31	0	9
TFF2	239	15	55	550	494	227	1233	608	265	384	173	249	60	146	312	546	684	160	9	1390	330	229	164	174	42	454	73	352	571	190	201	331	541	391	81	142	352	172	294	55	197	289	105	17	115	293	611	456	1110
ARHGDIA	349	530	996	595	537	180	385	171	779	390	403	648	501	467	264	464	421	882	854	548	211	420	357	481	343	470	860	489	543	556	432	1047	387	97	527	616	927	701	836	206	261	563	249	401	467	654	524	895	14
GSTO1	1207	558	832	956	971	358	454	380	531	738	241	876	493	603	375	563	632	1495	547	380	584	811	769	327	423	589	527	678	1112	836	391	736	1397	1259	963	592	689	776	469	917	662	392	299	687	455	691	458	408	793
MRPS7	512	489	400	504	330	210	243	311	421	179	512	807	324	300	239	184	309	482	602	570	625	543	337	513	268	454	397	361	469	446	551	599	571	456	336	460	433	305	375	580	298	514	358	952	483	686	223	717	585
PPP2R1A	859	615	475	571	326	481	543	574	511	467	547	626	280	732	460	471	329	964	582	145	440	740	317	543	536	318	372	434	260	389	157	153	521	637	596	500	367	753	822	626	505	540	1039	716	418	435	562	190	25
APEX1	69	73	89	64	52	153	46	55	52	20	164	89	70	67	118	67	55	26	51	133	67	84	83	53	118	139	49	94	42	167	109	145	68	92	58	69	115	141	34	137	36	26	80	33	49	12	92	90	31
EGLN2	130	97	104	182	102	76	18	82	126	20	58	123	80	157	62	48	88	241	103	52	38	45	157	33	4	83	71	28	175	93	183	96	21	0	119	129	168	84	48	86	0	281	65	209	5	144	180	20	6
LRRC8B	28	7	21	45	16	7	4	6	16	23	0	38	36	2	54	39	1	16	86	11	62	17	0	0	30	2	49	0	37	2	49	63	16	10	66	120	5	0	0	3	0	66	2	0	0	7	7	0	31
APH1B	47	1	27	60	7	52	0	1	1	45	56	250	101	77	52	1	0	148	215	258	0	46	310	78	0	0	1	46	250	0	94	0	0	11	0	0	10	0	0	0	1	29	0	0	3	0	1	0	130
APTX	70	36	43	5	34	30	57	26	128	30	143	190	15	22	7	15	10	94	53	23	37	49	0	16	1	3	4	9	1	102	134	1	42	4	5	188	44	206	46	85	93	58	3	50	0	0	7	56	91
CDKN1A	2	88	112	410	24	359	291	392	18	158	139	856	172	422	229	539	471	133	183	520	890	83	84	728	844	265	4	720	247	194	272	745	38	290	189	253	167	122	240	33	124	250	3	152	78	337	179	47	212
HDAC8	12	44	17	46	36	34	13	0	17	28	1	0	0	44	50	0	0	135	10	24	44	68	39	0	0	55	24	0	0	72	2	3	0	3	3	131	100	55	10	58	0	0	0	12	0	0	0	23	116
MAP4K4	0	1	2	4	11	4	0	0	8	1	1	30	13	87	5	25	1	15	0	0	28	77	138	0	104	92	66	0	0	35	13	2	1	0	21	0	109	54	1	1	0	0	10	0	132	0	46	0	11
NME4	50	1	257	87	70	11	29	1	69	30	95	2	233	262	115	305	8	79	289	45	362	0	27	336	340	273	119	531	1	225	110	191	142	1	1	167	65	451	1	125	68	98	34	428	421	0	1	110	0
SIVA1	691	743	890	394	309	242	519	285	451	969	545	823	365	659	245	1251	374	760	94	679	403	564	553	565	815	274	1063	750	454	864	373	311	1542	252	483	8	489	323	495	577	663	824	367	607	307	981	131	488	258
UBC	988	305	480	520	296	1010	297	907	144	444	742	932	532	376	703	324	480	490	298	572	212	898	406	633	817	385	220	580	139	1017	218	406	406	1067	701	290	406	297	805	520	393	476	475	601	240	580	434	186	699
CIAPIN1	124	141	87	133	53	325	348	153	126	189	81	68	296	32	483	4	185	383	160	123	140	90	320	147	209	162	2	57	247	40	93	294	190	10	157	127	414	71	122	115	2	207	2	138	225	2	28	93	152
KIFC1	59	253	175	191	2	0	39	5	190	102	1	29	171	99	101	0	109	79	329	126	0	73	1	0	279	242	52	53	64	98	96	1	56	1	1	234	437	61	1	0	3	495	0	208	77	76	342	23	0
MSN	214	202	178	239	143	113	180	131	202	118	39	211	197	124	141	142	225	271	343	115	128	95	181	149	343	113	64	154	178	23	266	244	162	52	282	198	345	143	1	61	150	129	97	417	130	188	221	277	9
RPS16	253	299	313	254	224	168	237	242	152	216	181	173	302	230	211	223	169	219	203	176	211	175	228	199	494	101	407	358	166	418	132	273	437	314	225	150	173	247	297	129	169	242	247	128	328	336	202	472	196
RRM2	411	270	363	326	57	2	69	24	184	263	8	207	180	142	207	31	355	217	173	224	5	154	7	62	306	103	137	64	95	237	294	26	172	323	6	198	90	131	118	12	9	275	5	364	167	346	68	109	5
SYNCRIP	172	219	215	511	203	130	223	279	170	228	153	169	117	112	201	129	393	152	133	436	99	372	294	199	398	161	479	205	366	157	296	207	310	148	136	344	160	308	196	76	128	90	171	539	211	93	142	118	11
YTHDF2	77	94	78	160	82	99	99	84	231	48	67	89	72	7	123	28	103	54	129	46	89	130	80	119	37	30	34	148	134	132	28	86	56	54	159	149	201	88	52	39	28	68	40	26	31	171	168	89	27
NDUFA9	306	258	170	248	223	241	336	400	362	259	384	283	503	539	20	448	234	378	485	343	686	198	429	445	374	293	368	196	531	639	355	5	378	258	31	151	575	590	387	212	438	442	549	404	172	180	344	726	429
OPTN	283	105	102	392	258	193	170	237	326	79	191	196	110	298	303	123	280	163	44	294	180	202	174	88	149	86	237	35	206	353	158	427	278	3	129	197	400	125	96	21	159	103	127	280	39	138	636	154	68
PABPC1	283	1034	381	490	266	459	510	624	486	424	456	452	912	489	406	448	414	215	312	289	339	551	639	209	367	248	444	585	365	694	609	336	446	362	505	328	399	369	343	95	399	420	714	309	434	559	455	367	279
VAT1	443	114	318	404	674	354	363	384	325	102	645	457	269	82	340	327	260	100	314	210	359	472	478	368	228	160	164	60	226	254	276	426	264	349	148	213	589	106	330	135	106	214	156	766	256	396	403	50	166
ATP5C1	1094	684	590	574	1047	686	765	738	853	642	711	620	910	596	576	882	494	1460	999	1032	1072	1189	943	587	697	851	938	763	1154	956	1034	685	1172	682	882	1420	785	1583	991	1140	870	972	637	1348	930	975	503	1029	870
EIF4A3	390	320	241	398	294	218	426	375	323	292	360	416	312	296	171	378	290	377	412	561	555	483	439	293	593	230	409	393	501	303	773	303	299	392	246	536	364	199	323	290	610	506	416	540	593	527	519	341	99
GLE1	27	6	31	25	14	17	45	1	0	6	10	59	1	2	19	0	48	24	0	0	0	28	0	0	33	8	0	0	0	10	31	5	1	1	13	1	19	37	67	0	0	0	0	10	0	37	2	20	0
GSS	380	345	204	204	175	28	209	90	55	165	292	228	138	117	170	51	210	92	92	1	68	82	166	193	19	52	21	14	147	62	149	28	115	1	449	71	257	98	1	197	154	364	0	0	125	208	444	28	136
KIF1C	58	48	86	141	57	33	52	54	50	23	14	10	179	5	53	8	59	36	67	31	78	53	24	26	19	26	17	99	84	84	68	66	33	100	77	62	157	126	18	0	61	2	58	182	0	182	63	51	14
LOC102724594	152	222	86	96	108	198	75	120	231	240	102	99	252	180	72	159	232	123	98	106	128	144	134	89	297	119	88	197	286	373	203	362	289	142	241	254	72	154	200	173	313	209	302	162	399	138	156	246	132
ODC1	179	300	472	265	24	90	120	240	167	115	149	103	192	195	67	77	149	182	456	52	142	211	62	176	162	357	171	179	211	336	157	24	79	162	100	87	175	205	50	179	206	33	36	136	77	167	247	143	5
PLA2G16	463	148	175	111	269	160	305	340	92	146	281	167	362	75	156	239	168	194	143	107	197	389	399	292	321	329	197	372	150	62	52	46	461	160	191	103	155	83	535	343	153	11	610	305	25	390	132	312	289
TRIM11	65	54	115	43	25	1	37	49	65	1	0	10	1	22	0	0	0	72	102	32	31	53	0	0	36	5	13	84	0	0	0	17	254	0	59	0	24	0	70	0	2	17	54	56	0	0	0	90	74
C17orf51	7	1	19	2	6	5	1	27	58	0	8	0	30	1	106	0	0	32	50	36	0	0	0	0	1	50	18	0	88	207	69	1	0	0	61	0	23	0	0	25	1	0	0	212	136	1	3	0	0
CCL2	558	16	6	11	42	50	93	9	43	161	37	11	53	93	86	59	31	57	10	673	7	106	11	15	196	5	107	103	21	105	498	194	175	230	288	32	10	5	61	112	233	123	11	444	59	9	28	29	9
GPS1	189	135	259	261	236	179	47	121	221	129	252	206	121	292	323	310	192	303	420	86	204	190	216	102	260	653	188	56	193	2	393	173	230	193	279	293	317	0	140	161	190	167	18	421	65	193	246	224	0
H2AFY	301	499	214	392	293	193	401	206	720	313	484	379	554	338	293	386	498	418	398	109	544	277	342	280	492	324	458	419	379	235	684	287	249	311	266	299	298	659	163	2	409	606	546	642	459	758	411	685	303
S100A6	135	267	182	237	213	122	403	310	194	65	290	177	242	299	104	137	10	288	300	245	237	265	204	226	194	350	179	230	119	166	136	132	401	267	425	174	332	200	265	355	143	122	93	119	148	95	239	158	235
TMEM222	107	102	68	165	21	0	8	14	96	91	72	74	88	115	125	0	108	1	89	189	180	217	159	73	66	75	44	61	30	82	159	60	45	179	1	160	123	16	264	0	0	362	140	113	128	14	135	102	32
ADA	32	7	5	9	14	89	0	7	19	15	25	15	0	0	5	29	10	0	38	54	0	75	7	3	40	0	7	0	43	0	79	101	0	39	16	0	0	0	4	11	0	2	0	0	33	36	47	24	12
CAPNS1	372	204	115	178	297	166	288	126	109	121	80	204	54	62	262	114	84	228	15	153	234	44	110	130	238	185	54	124	280	123	91	122	41	85	174	4	112	416	188	293	14	31	19	125	12	63	117	180	354
DDX10	54	67	138	6	1	38	41	1	28	64	36	8	70	0	36	0	125	23	5	33	28	0	1	101	63	17	11	41	22	226	40	3	71	122	36	73	29	78	3	1	3	38	1	3	1	123	13	36	0
P4HB	1006	1493	1749	800	2244	1124	1609	1637	1034	906	1108	761	809	974	733	1684	1653	1218	2115	1064	1112	184	1132	1937	1976	1310	1354	1278	1450	1408	1239	1760	525	1588	2269	1708	926	726	1317	1540	2436	1206	1038	1431	313	439	955	1057	826
RPL32	304	437	420	305	335	235	385	286	345	307	381	191	413	256	424	350	346	298	262	160	223	325	273	568	366	458	443	451	234	356	226	340	214	443	408	224	277	331	552	480	257	269	416	147	167	647	233	276	401
RPS27A	679	795	895	626	522	600	547	623	488	778	460	471	711	422	787	616	551	300	1106	216	239	536	450	577	619	522	721	802	408	633	222	356	792	669	702	256	835	430	610	660	553	342	568	390	309	971	644	422	409
CHMP3	139	28	74	129	36	165	50	53	51	56	91	65	51	75	158	0	60	141	81	177	12	22	14	10	9	32	34	0	52	0	100	90	80	250	80	47	175	33	44	41	8	153	200	286	93	180	66	33	39
CNN2	289	434	306	406	180	197	349	273	219	114	147	117	142	304	508	179	326	282	537	420	314	322	205	112	329	346	960	402	183	241	451	333	201	121	502	313	680	642	290	58	263	4	90	464	146	327	275	25	162
LDHB	118	2	2	2	988	18	1	3	4	8	4	14	73	21	2	0	29	649	115	1	6	12	3	398	4	232	310	38	329	3	40	329	21	1	2	282	1	4	436	2	3	1	572	4	60	4	2	34	3
SERBP1	380	434	306	503	292	216	287	330	296	405	387	92	316	322	465	275	550	387	368	74	254	744	724	240	388	451	800	437	608	231	410	622	556	207	491	340	104	223	297	258	264	11	447	939	145	145	174	303	137
TTF1	29	119	150	5	48	36	100	2	0	185	0	187	60	0	130	1	1	0	11	0	128	184	3	43	7	8	285	258	68	122	51	2	0	4	0	1	63	282	184	3	3	0	128	2	0	125	41	2	2
STC2	1198	772	1159	868	292	1	344	204	1934	957	930	29	555	764	1786	581	762	905	276	151	149	42	361	232	120	55	496	289	56	268	1621	3594	63	1519	201	992	1010	644	3	67	5	334	418	1486	926	115	1092	659	2
SUPT16H	154	252	223	197	106	90	115	77	100	122	74	149	163	297	130	68	219	106	46	154	84	140	159	195	122	43	80	221	175	120	134	133	64	70	51	176	151	2	0	62	87	51	147	158	91	41	101	146	83
TRMT112	393	332	452	137	191	293	134	141	316	499	309	325	540	269	282	185	339	288	288	209	221	686	200	242	328	371	300	228	137	261	243	390	202	182	691	213	282	234	304	298	292	157	215	389	336	450	151	207	230
ACTR3	89	114	103	84	78	141	118	88	103	160	88	106	50	99	38	10	243	53	80	67	34	166	99	98	112	138	167	221	92	126	188	242	32	44	177	121	81	195	39	70	110	134	119	223	113	144	72	154	31
CLN6	57	25	94	268	56	47	91	16	1	146	90	1	9	103	192	0	42	98	31	0	0	73	70	162	217	0	50	35	163	0	30	68	27	42	328	12	226	0	67	2	29	73	50	48	116	158	119	143	386
HSF1	111	179	151	275	52	152	237	191	203	119	271	288	123	156	114	20	38	137	171	92	312	329	157	118	84	76	4	110	396	58	42	62	206	236	291	146	206	176	197	141	76	356	162	140	212	226	130	158	2
NDUFA11	216	197	118	150	270	201	343	201	98	162	254	191	219	132	133	212	69	265	79	157	168	100	202	166	199	202	183	333	241	146	124	97	186	145	63	93	165	81	481	123	74	42	15	87	134	228	154	299	276
NENF	203	353	219	85	429	214	367	181	202	302	256	280	494	330	184	329	221	122	337	183	587	107	156	314	343	483	392	426	194	524	298	314	630	272	460	124	287	313	391	121	518	745	386	164	265	294	337	497	500
PIGT	138	239	83	55	89	118	153	82	69	43	301	231	118	79	254	220	239	171	397	197	83	59	19	360	22	196	133	0	191	206	481	77	285	186	202	120	229	347	188	223	238	45	285	147	0	83	319	187	548
SRP72	50	158	110	40	60	89	208	433	108	65	109	21	65	39	48	21	125	77	45	33	108	189	286	115	32	221	75	46	27	37	31	82	217	27	74	45	145	161	227	57	153	47	153	39	11	84	264	111	85
DYNC1LI1	34	120	53	73	24	109	0	35	41	3	98	69	54	47	0	68	30	5	0	59	0	126	8	135	0	40	0	0	40	0	2	248	1	54	204	137	0	112	0	0	73	43	0	0	130	9	101	0	2
PINX1	22	1	203	119	23	70	46	101	223	310	31	0	0	83	6	219	1	0	179	20	68	146	1	74	3	0	70	42	0	20	26	4	5	121	227	165	0	0	28	130	82	0	0	132	0	78	68	71	0
RPL24	168	195	197	179	192	130	178	146	176	197	215	98	144	128	187	194	162	123	99	82	129	149	73	61	204	131	168	321	77	284	45	97	204	233	300	59	166	106	118	97	116	48	100	232	105	271	82	68	141
RPL9	402	642	400	454	413	191	446	485	479	463	515	405	559	418	466	407	525	524	429	407	279	548	559	513	513	642	755	533	473	466	347	334	458	632	719	535	740	253	751	320	222	483	570	350	387	679	612	559	665
TYW3	52	60	7	43	1	17	48	2	33	74	34	69	59	15	17	2	57	34	1	0	2	42	3	1	55	2	36	3	66	10	30	9	155	30	66	2	45	3	2	0	1	204	0	0	48	81	115	92	1
UBA52	291	258	174	110	303	157	290	209	161	346	73	125	208	228	317	303	164	217	206	168	202	252	128	349	218	167	329	474	355	241	193	90	330	203	30	317	498	169	238	158	287	320	155	175	294	138	141	237	420
VCP	344	249	316	449	235	228	168	396	200	271	122	444	95	361	394	227	385	268	310	278	196	291	469	398	330	325	166	239	195	263	316	230	290	359	209	209	137	190	129	320	180	448	408	236	62	284	391	392	210
C19orf70	65	39	82	24	53	83	12	52	44	13	67	22	59	40	53	64	74	11	43	27	44	61	86	13	55	7	16	40	34	18	38	11	52	8	7	68	45	56	50	73	23	57	7	75	36	11	26	74	20
GSTT1	31	33	150	43	62	9	10	68	210	9	200	6	207	0	81	67	271	239	80	164	38	0	10	19	95	85	2	1	215	0	46	0	29	119	1	6	225	0	0	0	112	0	2	0	257	38	3	1	0
LRRC75A-AS1	681	1174	1126	824	607	560	962	741	1070	863	574	837	773	635	1428	615	742	236	782	887	342	1648	838	1151	516	609	1030	1551	390	756	548	466	804	1534	1728	333	1081	1062	1756	491	699	872	849	524	470	1411	416	1264	916
PLIN3	188	259	379	441	186	484	108	112	257	247	213	509	310	271	122	210	281	257	658	246	153	459	438	116	244	421	125	96	283	195	337	212	133	149	482	65	439	72	451	189	64	446	214	299	251	434	570	422	213
ARHGAP1	106	52	124	83	67	62	75	17	25	127	122	66	114	55	17	56	24	163	110	129	187	118	6	28	169	46	178	1	214	84	286	92	129	106	10	263	173	182	10	125	38	173	159	238	55	0	27	23	113
BAG6	542	559	493	682	412	613	587	473	509	543	465	806	405	491	495	637	337	395	474	750	903	651	475	538	482	1058	332	387	1141	461	708	1207	322	408	596	582	490	540	531	1019	547	855	519	678	895	574	818	600	216
EMC8	113	98	142	101	189	77	33	72	5	215	179	189	210	169	50	372	240	275	320	145	83	263	57	184	225	152	116	227	79	255	133	159	33	29	134	224	314	1	99	1	0	20	91	152	237	74	65	203	38
ENY2	8	71	44	28	27	37	34	15	23	43	30	102	29	28	9	47	36	103	49	18	31	44	44	23	38	26	14	9	68	60	32	20	27	17	21	44	22	59	63	22	76	42	21	9	59	21	47	31	9
MFGE8	13	42	58	0	35	1	55	65	4	0	10	17	30	36	7	97	29	60	26	0	0	26	0	60	8	0	116	2	55	6	52	220	61	2	0	7	46	0	10	72	83	27	0	0	16	0	0	38	1
MTIF2	60	1	47	156	47	4	35	3	57	45	15	33	111	2	9	2	28	9	141	21	23	6	12	6	22	3	10	1	51	22	0	2	12	0	14	24	17	0	83	0	54	0	0	97	0	18	0	0	3
PBX1	21	25	0	0	45	41	1	0	0	99	1	9	19	15	7	1	1	1	39	0	1	4	0	40	39	0	2	2	2	0	68	0	5	0	84	2	0	0	60	1	21	3	0	27	2	0	0	0	1
PRDX5	1324	720	386	952	509	938	685	654	717	487	1032	480	905	1246	817	555	704	645	1038	956	1175	1152	841	396	775	748	833	706	956	1152	1544	1014	1082	741	1382	939	893	1156	1069	1420	889	1079	934	1254	1029	525	627	739	1407
ZNF672	0	16	45	26	79	14	9	18	0	34	38	32	25	3	98	22	1	104	2	59	61	26	71	20	0	19	7	8	91	247	13	0	34	41	83	73	0	0	0	0	72	0	0	0	0	0	0	0	1
ATF6B	10	42	32	44	31	2	20	39	22	19	56	27	24	92	40	56	34	56	76	35	55	8	38	17	3	82	6	26	59	22	25	66	15	0	60	89	52	31	121	30	43	102	106	55	27	44	8	58	4
COPG1	102	59	15	68	97	36	111	94	36	35	80	93	61	14	1	81	3	96	50	29	28	101	41	54	47	34	31	37	89	2	36	40	0	68	28	72	75	23	28	110	64	90	84	131	71	19	20	24	61
DHCR7	141	144	124	256	273	425	183	47	203	344	235	181	139	74	203	168	122	82	155	89	284	1	1	217	105	39	153	142	143	138	213	80	167	234	46	50	170	656	50	349	451	150	315	137	214	108	183	171	120
GAGE12I	271	216	194	179	263	203	189	304	183	207	295	163	270	396	147	274	266	254	266	225	242	286	234	274	213	215	225	288	194	240	235	221	306	347	192	216	173	170	260	342	220	249	342	238	265	290	139	289	508
GNA11	44	0	84	47	27	1	0	0	1	1	3	1	76	1	1	39	6	77	0	31	0	0	1	0	2	2	1	0	6	0	0	5	0	39	9	0	13	0	0	1	156	0	0	0	3	0	120	25	0
IER2	770	49	313	323	224	79	413	103	337	244	332	308	404	324	152	122	511	732	707	192	478	348	372	259	65	359	295	466	94	275	217	511	177	42	456	922	413	324	432	119	73	218	1207	1085	315	473	461	899	24
JAGN1	52	107	34	176	1	188	120	169	99	35	140	429	145	122	179	1	110	150	83	410	238	1	3	49	48	29	71	105	70	9	95	52	110	62	2	140	32	113	279	260	55	169	1	0	30	46	28	48	27
SCCPDH	85	259	154	55	12	35	86	149	103	120	65	146	136	75	52	80	127	203	105	153	139	111	84	60	93	13	9	291	169	160	17	46	115	13	309	59	107	50	82	170	38	187	0	16	206	104	86	0	52
ARL6IP4	232	183	297	242	106	179	241	179	195	297	208	182	202	283	72	162	184	373	415	331	842	260	319	121	133	196	115	406	186	370	167	137	39	72	381	631	275	349	321	7	150	325	69	456	474	680	3	171	182
ATP6V0E1	730	595	673	842	1196	1409	684	879	1059	957	898	1196	1177	975	1016	1091	752	654	584	501	1081	599	865	230	1104	984	1115	1285	1285	625	925	1416	876	794	492	988	1363	1285	1021	1381	720	906	1044	1334	1290	237	709	535	869
FAM114A1	168	172	53	196	37	159	2	45	32	1	39	150	6	118	144	2	273	155	3	76	42	74	82	38	89	1	3	0	205	69	10	46	0	14	55	52	3	70	1	3	124	3	0	16	0	10	3	60	62
RPS18P9	306	449	408	397	482	272	470	469	429	356	611	455	412	542	496	421	439	237	418	302	351	488	433	487	334	583	527	638	400	511	304	424	562	586	503	230	323	442	475	464	396	367	479	284	534	492	386	395	805
TRAPPC1	87	42	69	116	59	43	45	73	123	14	66	76	137	47	97	19	147	80	126	72	199	231	136	68	46	93	135	114	17	50	108	95	108	37	0	140	39	124	44	74	80	158	7	37	43	137	65	96	38
CHCHD5	68	1	89	10	38	68	15	46	46	41	75	34	231	55	119	27	21	116	19	74	46	30	19	69	1	25	23	77	69	60	47	61	31	17	26	25	101	0	6	61	5	110	63	0	46	38	18	22	31
ELOVL1	310	368	345	366	216	167	254	142	212	340	147	411	283	78	212	216	160	260	294	97	494	194	71	246	138	628	193	101	233	302	788	409	203	73	154	68	427	122	2	6	212	121	571	113	183	79	141	255	110
OST4	115	116	163	93	91	90	92	168	58	77	147	85	125	128	75	150	120	86	307	56	116	93	102	135	116	134	132	222	66	117	100	102	139	77	174	121	100	57	125	139	118	160	94	89	107	111	101	54	298
PIN1	449	127	217	383	141	315	14	261	231	134	311	304	171	255	286	259	193	607	354	343	463	380	135	364	291	235	468	309	192	147	413	912	308	243	113	297	446	408	80	286	113	488	209	70	476	196	382	221	202
PSMC5	285	612	662	386	647	664	437	723	335	674	492	729	564	446	138	466	722	831	698	839	393	886	754	470	600	285	715	889	1063	564	651	793	509	432	631	382	503	372	848	422	387	706	460	1086	1106	1096	425	557	164
RPS28	158	133	150	116	149	101	142	124	112	111	212	70	145	106	106	114	124	102	57	84	101	133	159	130	191	102	187	275	69	231	106	85	195	276	175	79	58	114	95	130	245	57	101	72	104	138	139	115	358
RPS6KB2	26	100	114	18	27	46	1	88	82	2	121	82	137	130	21	0	60	108	27	1	53	63	30	96	106	163	1	51	44	61	58	83	86	0	0	81	25	31	102	0	20	151	0	0	0	0	36	0	1
THTPA	55	23	19	0	0	0	0	16	42	30	31	0	0	125	0	0	0	61	16	58	26	88	73	0	0	0	0	0	8	0	0	85	99	0	0	58	90	1	0	102	0	0	0	0	0	52	1	79	0
EIF3C	455	180	263	314	139	92	169	135	212	267	313	180	215	195	192	122	181	180	202	185	192	183	208	198	106	174	135	44	354	143	243	116	124	182	267	565	217	252	137	207	222	307	173	56	178	252	192	176	72
GOLT1A	54	16	93	18	42	32	100	35	92	85	157	132	67	204	61	0	101	0	240	82	235	89	0	86	193	87	186	64	1	2	98	214	27	17	136	3	1	104	83	0	67	319	7	1	134	0	0	83	48
HMGN2	193	216	353	366	248	113	130	121	263	248	195	414	165	350	162	56	360	327	202	395	265	478	162	212	205	367	323	284	460	153	286	355	266	99	257	185	345	363	307	122	163	238	272	603	473	282	497	392	179
PXMP2	39	173	145	32	69	271	144	303	70	42	107	118	95	133	119	47	289	160	204	2	191	404	296	345	115	35	95	289	37	33	100	242	78	15	51	127	0	241	193	79	198	89	349	4	2	0	144	212	193
ATP5H	145	168	185	108	170	58	129	201	268	132	190	197	237	141	159	80	167	94	133	184	159	87	175	115	140	163	194	347	200	253	148	165	256	91	129	119	239	103	140	199	177	137	156	104	119	131	187	199	76
EBP	256	64	76	339	178	277	207	381	238	425	157	147	242	328	259	149	679	308	380	367	378	122	339	242	39	272	238	140	167	167	230	456	525	308	73	730	415	336	502	462	405	560	258	122	115	154	126	283	133
NDC80	41	97	33	77	1	0	1	1	125	10	0	89	6	2	74	2	33	1	113	1	0	5	2	1	115	5	1	10	29	28	20	0	32	1	0	0	78	91	0	0	0	29	10	2	44	26	200	1	23
NOP10	192	137	211	177	62	164	97	163	205	112	148	100	219	168	128	197	166	160	154	112	124	119	64	119	170	118	154	115	79	302	129	210	170	126	137	81	261	103	103	233	137	94	56	142	156	192	191	169	38
RPS14	328	574	837	682	515	241	558	823	624	590	729	467	643	819	630	673	734	1018	578	822	419	1142	613	623	547	739	728	821	1213	1014	453	678	903	1154	721	723	609	637	826	921	313	878	457	845	1151	620	411	635	884
RPS9	1481	2304	1207	1385	1377	1290	1993	1929	1507	2065	1313	1179	986	1026	1027	927	1555	1258	1042	714	1152	1753	1436	1720	2347	1661	1152	2566	1629	1044	648	646	1479	1646	1070	1247	1739	1478	1286	1058	1003	776	1082	1111	1241	2686	1848	1543	1569
DPP7	75	359	115	94	55	34	58	45	210	94	118	63	148	146	67	133	191	260	229	371	84	53	119	91	117	122	23	358	152	81	184	176	132	127	210	45	139	165	51	20	274	131	270	11	0	104	0	35	416
HMGB1	839	1154	534	1234	1076	671	446	517	1301	1235	515	981	1073	766	678	220	1127	1000	1063	1171	733	974	1030	1129	294	1325	885	1066	1859	1139	1135	864	829	786	1499	992	755	1364	426	318	829	797	847	918	1255	1245	740	969	115
LRP10	346	80	285	180	239	242	194	191	369	163	259	233	410	203	369	295	310	23	409	258	385	79	318	315	124	173	251	179	156	265	77	181	99	406	433	342	165	169	356	421	389	166	271	132	113	123	121	65	159
NDUFB8	271	570	341	567	485	260	320	983	468	761	588	588	607	771	634	466	629	644	554	920	679	594	489	543	404	895	473	547	776	640	510	671	646	743	156	271	752	503	853	289	231	1366	324	1361	1170	752	726	1101	97
RPL37A	380	523	587	610	503	332	468	618	554	442	674	349	560	303	941	478	259	422	626	353	135	304	309	371	711	655	982	1010	851	701	240	337	429	897	516	426	630	395	967	410	406	288	372	243	349	511	551	609	390
ANXA5	97	72	55	114	119	61	123	93	69	123	209	108	95	76	101	71	141	135	88	71	128	88	76	91	48	130	75	195	72	96	64	92	133	70	167	91	263	226	81	53	49	91	106	139	175	76	121	43	98
DAP	314	199	442	241	287	370	282	207	365	220	105	329	170	283	171	388	322	508	478	724	347	515	333	361	398	208	334	301	160	624	425	671	217	433	371	492	46	50	193	168	320	179	164	232	125	364	623	170	344
ECE2	0	89	135	145	49	31	1	0	1	34	145	40	103	13	2	0	1	70	0	0	0	154	28	60	0	1	67	0	0	75	0	14	122	0	84	0	141	0	0	0	0	0	0	0	143	0	0	41	0
GNL1	70	93	170	97	41	187	108	84	104	74	151	176	87	155	112	32	303	39	97	3	151	61	34	1	76	65	110	37	171	73	25	167	130	197	57	5	1	204	95	37	1	166	449	77	170	127	92	96	101
LGALS1	570	727	527	379	166	148	383	57	461	156	206	234	297	245	92	269	173	488	473	54	73	157	444	328	223	557	209	318	187	214	416	249	359	188	286	436	351	96	315	122	243	124	152	574	237	460	470	464	183
MTRNR2L1	165	131	131	153	531	444	220	194	125	168	449	214	596	318	431	253	488	207	133	122	279	17	198	106	262	519	428	399	261	1197	556	534	152	109	519	271	189	306	308	324	359	183	245	139	406	135	125	137	563
PMP22	146	107	180	142	211	44	3	56	142	115	27	31	118	103	73	101	52	250	36	43	1	121	210	104	60	277	93	28	1	34	123	104	73	14	43	98	103	0	153	75	4	1	123	217	1	64	254	68	0
PSMA6	686	744	273	745	674	502	407	567	284	654	761	808	535	629	697	583	816	625	614	1204	247	631	483	325	821	656	382	420	708	898	477	381	811	832	1059	891	385	721	501	548	254	277	686	555	728	660	689	475	112
RPS15	248	203	216	212	207	155	431	236	195	185	177	286	267	419	227	208	158	178	161	272	153	500	187	196	134	232	312	297	180	157	124	109	600	314	178	199	382	140	270	224	122	155	192	166	89	251	239	313	141
RRAGA	74	31	79	77	63	140	61	144	91	80	114	125	84	107	82	5	142	77	16	61	102	170	0	65	133	49	21	43	0	56	149	44	96	54	37	261	158	115	135	73	42	179	54	50	114	78	88	67	54
TPM2	746	822	362	486	500	672	486	782	389	970	667	255	659	358	1018	183	313	166	530	190	349	609	331	635	622	647	851	945	393	240	196	263	876	593	728	375	490	257	450	315	319	158	1190	730	320	592	135	422	772
ARF5	189	304	158	278	755	352	293	425	112	498	383	411	202	938	199	248	525	199	400	559	195	304	309	715	189	829	588	209	180	72	431	527	753	554	156	576	477	231	145	226	337	763	232	117	14	548	740	214	318
CEP57	3	7	8	56	61	16	8	20	2	53	2	107	13	17	23	9	17	3	30	36	16	2	24	0	23	22	4	0	8	26	20	2	3	1	2	1	2	1	0	21	54	27	6	0	2	2	45	0	4
CSTF2	39	12	58	20	40	46	44	51	64	51	1	0	41	1	78	45	97	4	26	26	27	32	37	51	13	17	15	1	87	1	18	102	0	8	0	62	52	39	2	0	50	17	117	20	78	33	1	47	0
EEF2	276	222	334	396	160	287	290	254	384	200	153	188	258	393	280	233	890	343	160	175	170	190	473	279	325	462	260	192	263	523	338	464	208	255	328	304	431	323	319	168	830	498	240	465	202	198	294	336	208
HAGLR	0	6	0	0	0	0	0	11	0	0	0	0	0	0	0	1	0	0	0	0	0	0	0	0	0	0	0	0	0	0	62	0	0	0	0	0	0	0	0	0	1	0	0	72	0	0	0	0	0
TRMT13	1	0	0	0	2	0	0	0	0	1	1	0	1	0	0	1	0	9	0	5	0	0	2	0	0	2	0	3	0	0	0	0	0	0	0	0	6	0	0	0	0	0	6	0	0	2	9	0	0
USP14	105	72	107	85	22	64	28	65	96	72	20	95	14	32	27	18	93	87	129	51	83	44	75	135	36	23	60	68	42	14	32	29	104	55	28	72	140	51	45	4	87	18	42	41	39	160	72	8	10
XRCC5	301	588	308	524	332	257	272	431	309	488	407	341	375	317	424	283	91	564	182	265	163	206	340	315	530	544	291	345	533	348	315	654	661	565	648	1138	160	771	346	246	137	261	87	488	317	529	669	271	79
CCDC167	11	49	28	32	15	23	20	8	80	113	66	72	40	31	127	39	18	11	89	10	18	35	25	2	30	25	3	93	31	44	20	20	90	46	0	16	131	14	27	12	46	93	38	56	93	89	2	46	222
HCFC1R1	246	57	86	59	144	48	142	151	58	17	33	63	164	67	138	1	74	80	27	90	303	291	63	90	113	58	73	2	146	38	26	64	0	0	2	231	90	108	46	109	1	114	72	127	42	38	2	161	167
LYRM4	171	136	61	127	125	193	133	95	61	410	163	110	60	35	26	435	77	3	71	328	121	263	36	107	135	14	108	178	279	75	179	476	72	264	19	2	199	169	323	90	272	68	186	156	122	298	101	35	2
SDF2	107	289	222	270	215	143	211	241	307	399	386	194	497	101	127	93	252	292	520	519	314	138	301	330	380	264	306	128	290	36	514	390	278	208	430	450	393	157	53	219	283	154	78	218	285	465	392	203	17
XAGE1B	43	72	106	29	55	21	87	57	29	43	42	45	90	105	46	73	142	112	137	156	40	50	104	122	102	62	39	29	33	45	78	121	265	38	42	64	54	48	49	41	25	31	74	31	53	217	39	44	34
DCBLD2	83	343	131	281	158	61	260	152	338	303	80	173	259	287	292	45	271	124	281	257	70	180	254	286	371	227	164	37	548	204	916	743	160	46	304	602	45	498	182	33	126	148	15	431	71	228	90	190	23
EFCAB4A	23	8	16	20	15	0	17	26	36	1	47	32	77	1	98	37	80	24	6	56	69	0	0	131	0	0	9	1	2	43	21	1	135	4	0	19	112	19	46	1	3	47	3	200	5	6	5	0	0
RPL38	433	236	341	192	311	79	186	229	342	319	276	198	272	232	131	175	298	128	151	267	178	276	264	272	288	332	245	393	276	318	213	193	284	394	264	198	261	123	307	288	235	191	263	139	174	285	241	151	313
SLC25A26	33	1	0	27	53	0	2	40	1	82	15	13	0	0	1	4	9	2	80	88	50	236	108	1	37	10	10	2	0	264	0	0	166	7	0	18	1	5	499	1	21	0	102	2	93	1	0	179	3
VKORC1	722	551	638	763	582	395	674	487	599	537	441	526	731	1030	425	364	799	781	916	281	576	819	507	1272	758	670	722	421	795	670	495	359	393	792	179	343	632	397	430	1056	516	294	320	497	467	108	691	1267	183
BLMH	26	133	17	39	75	31	26	104	15	23	60	177	44	37	82	31	159	100	22	101	64	1	45	19	100	176	60	48	20	131	52	76	57	41	142	159	116	91	21	54	0	167	45	61	85	57	0	110	0
MAGOH	17	36	40	16	5	44	19	33	58	40	8	53	9	33	15	54	3	34	48	12	43	34	64	13	40	53	168	48	77	40	14	84	10	78	6	51	60	62	52	0	57	0	95	2	131	31	108	115	4
MTRNR2L2	74	239	183	134	770	300	377	218	184	341	1176	360	702	237	884	233	766	209	197	148	232	17	521	212	331	320	277	645	543	2324	503	761	296	147	1081	121	252	304	178	240	571	207	279	93	329	267	165	61	814
BCAP31	459	592	498	729	904	520	741	598	847	494	563	578	760	991	391	456	348	768	1499	792	783	251	1141	928	562	503	654	467	304	355	1082	532	654	214	802	916	636	635	1020	779	790	594	1144	1109	670	552	465	1306	316
NTS	41	59	155	289	57	114	392	295	296	335	122	98	277	251	208	76	78	102	948	147	395	53	142	300	139	110	140	296	183	608	323	44	120	46	131	138	316	445	284	814	1462	286	437	378	254	75	265	271	865
NUPR1	364	125	186	194	91	124	119	37	337	99	298	1	248	173	523	0	83	62	6	0	195	69	4	84	25	1	18	80	8	52	240	261	42	259	184	2	242	1	323	20	222	21	692	126	479	2	309	136	195
POP5	155	190	250	131	40	207	160	86	301	26	160	230	62	15	236	220	434	556	155	105	288	433	229	118	84	122	136	344	273	287	303	109	221	301	240	74	303	169	161	1	5	359	2	249	459	488	171	410	5
SERPINF2	0	0	0	0	0	31	0	0	0	0	0	31	0	38	0	0	0	0	0	0	119	0	0	34	0	23	1	0	0	0	0	0	0	54	0	0	0	0	0	0	0	0	0	0	0	0	0	0	0
UCHL3	31	62	58	33	28	32	53	75	51	91	33	59	88	50	45	50	132	34	70	78	47	76	75	72	71	93	77	145	67	40	44	62	69	77	44	70	72	97	30	57	51	161	24	35	102	33	92	83	54
CIAO1	23	98	57	174	4	205	103	258	118	30	227	172	50	287	127	70	56	101	92	35	4	38	91	394	231	12	317	107	97	49	58	7	446	47	118	57	37	15	146	124	85	355	87	362	27	27	210	139	223
ITFG3	93	42	115	57	46	25	49	38	91	0	42	38	0	2	123	26	60	29	64	0	84	18	0	1	131	70	25	0	19	107	32	226	44	49	55	0	14	18	0	0	247	38	71	74	92	73	126	8	37
MALL	432	847	682	642	304	273	500	665	833	534	281	999	718	412	593	1240	492	948	543	591	291	353	573	648	636	664	246	329	975	322	782	197	119	589	517	667	475	376	256	369	248	554	1050	589	239	556	804	287	114
RPS8	874	677	735	696	787	536	678	466	622	717	314	405	525	787	449	487	700	739	527	666	283	1210	569	824	596	410	1143	671	578	89	482	1061	910	684	1084	606	1105	272	507	206	209	561	542	157	445	1671	599	612	1403
VPS28	225	169	244	129	296	221	62	285	257	192	284	68	203	125	49	85	434	759	250	116	134	161	91	13	323	407	74	17	83	147	157	1	261	288	552	134	377	72	360	247	217	88	64	20	1	111	19	6	47
WBSCR16	147	48	21	111	99	69	67	63	79	140	211	177	87	109	146	145	81	281	163	182	87	186	60	236	173	288	19	17	68	11	110	1	212	89	119	48	188	208	121	48	0	80	160	262	37	112	13	147	20
ANAPC11	299	221	506	397	475	334	126	251	482	415	294	305	481	396	229	400	672	588	294	59	306	199	281	901	163	433	247	513	233	562	253	474	521	140	502	462	213	255	322	381	426	399	397	223	574	516	227	286	187
CEACAM6	21	418	1022	408	462	144	1292	149	100	414	816	737	227	427	142	393	734	158	478	187	237	106	536	801	622	667	73	184	803	808	121	584	219	1092	518	74	260	484	667	169	166	594	865	906	490	239	846	292	237
CSNK2B	771	665	935	765	283	983	877	932	822	344	478	474	477	250	539	799	1198	449	507	1173	552	1291	1015	820	810	538	801	1272	883	444	72	367	1165	764	435	294	975	383	985	587	429	1111	814	1046	332	701	908	903	640
DUSP23	298	348	411	117	490	538	479	167	70	472	215	347	372	336	208	328	157	330	273	750	562	149	548	539	16	422	483	769	163	170	99	450	389	86	507	159	15	509	73	689	272	437	258	121	552	236	3	95	601
GUK1	610	299	509	401	611	458	722	690	507	391	553	373	854	754	481	554	716	1260	412	602	955	452	616	553	426	898	422	938	655	823	541	531	626	506	270	590	424	1135	824	1185	527	356	456	580	490	782	211	477	681
HDAC2	62	233	107	221	84	114	119	270	187	107	235	473	111	18	345	56	175	58	132	108	49	388	170	184	191	147	223	254	212	165	105	286	160	160	253	112	216	74	159	42	90	59	200	187	95	196	494	326	133
LUCAT1	0	0	0	0	0	0	0	22	24	0	1	3	1	0	55	0	0	0	1	0	0	0	0	0	0	0	0	0	0	0	0	0	0	0	0	0	0	0	0	5	7	0	0	0	0	0	0	0	0
NDUFB11	249	94	244	153	189	159	317	277	666	265	205	208	228	209	193	187	285	157	211	256	307	200	112	191	530	126	218	90	278	138	114	231	137	735	255	119	179	117	299	358	375	253	48	21	137	164	305	87	239
PSENEN	171	170	298	158	267	195	238	61	338	199	414	244	241	81	210	305	160	203	180	404	325	150	334	213	315	145	190	162	404	332	210	189	501	229	425	148	94	193	195	369	202	238	409	185	411	296	266	322	160
SPHK1	191	178	251	26	278	253	32	187	114	71	139	249	184	265	43	424	398	359	15	446	319	100	88	134	481	129	449	379	0	47	590	912	84	198	10	364	126	239	153	109	103	158	63	345	126	102	38	181	6
TUBA1A	180	292	339	271	163	154	126	132	227	261	107	170	199	164	163	219	254	316	637	131	54	359	132	189	280	295	339	265	193	190	176	96	261	111	180	257	248	170	268	85	71	152	101	178	149	269	262	308	40
U2AF1	275	253	275	225	181	394	130	124	340	301	128	163	369	357	293	227	368	365	46	199	238	281	203	224	502	212	207	244	300	309	285	597	439	265	218	546	177	204	222	273	368	266	509	256	612	215	329	566	120
YWHAQ	68	86	114	175	128	87	101	95	87	64	126	136	80	137	121	42	108	74	183	46	50	223	120	115	144	123	76	112	86	153	74	113	81	117	93	64	174	66	89	106	75	198	109	81	96	74	111	221	70
ANAPC16	26	69	84	98	28	72	154	9	71	71	47	45	133	68	145	175	51	66	52	9	20	55	36	170	39	17	160	28	10	58	29	268	156	36	140	15	5	8	134	21	46	70	135	9	147	191	34	222	220
GINS4	16	40	13	2	2	32	1	1	31	13	1	1	75	104	1	1	17	109	26	1	1	0	2	1	38	179	32	0	118	81	64	1	2	0	0	80	5	1	5	0	3	88	6	2	44	0	3	1	2
HTATIP2	336	74	177	81	161	157	262	212	164	238	160	425	295	178	137	218	209	242	53	381	36	237	84	406	77	120	181	29	111	56	373	111	224	42	248	28	111	52	148	10	133	367	96	27	163	418	47	243	32
KCTD5	66	36	72	188	262	139	47	77	197	196	168	129	17	250	60	166	38	160	290	76	118	75	5	102	194	152	153	40	3	5	341	100	92	282	90	129	398	60	14	214	2	105	94	215	5	113	110	124	54
LAGE3	123	185	261	142	310	250	252	376	18	219	235	87	150	79	212	253	161	47	199	483	378	226	250	172	111	56	56	80	608	104	152	184	144	160	39	5	176	322	160	301	63	62	400	93	240	227	146	89	342
LOC101929864	63	41	3	33	39	56	55	98	43	29	39	43	41	86	43	0	42	95	39	85	44	30	25	90	14	137	44	34	22	25	34	37	8	92	111	11	22	49	42	113	70	109	12	15	14	18	38	48	12
POLD1	50	25	17	17	15	54	153	7	1	43	0	9	4	134	49	38	43	93	34	111	37	113	38	0	67	0	3	19	114	0	38	57	1	18	58	196	60	44	0	49	114	63	0	89	0	38	80	0	1
SMDT1	117	6	5	10	16	48	24	6	6	23	86	8	36	81	31	84	54	22	26	121	28	90	29	13	104	0	84	0	0	3	53	35	0	23	9	62	7	10	1	219	36	0	22	153	0	0	49	0	94
TAF6L	1	5	22	24	30	1	17	13	8	13	3	50	38	5	1	1	14	7	9	11	0	42	10	0	0	5	0	10	0	1	0	0	1	1	1	22	55	37	0	2	24	0	2	18	0	36	39	59	56
BANF1	1288	1085	893	761	744	938	957	912	872	1003	1006	589	1093	1190	949	640	1360	1413	1014	803	1319	1157	1167	944	1411	1387	1133	1043	794	1154	1301	924	701	923	825	789	946	1299	1213	655	708	1023	977	724	1126	1246	369	630	350
CENPA	167	157	182	167	5	1	1	1	147	2	3	26	40	29	70	1	21	22	237	43	1	23	22	3	46	205	15	54	34	2	123	0	0	3	2	152	55	29	66	15	2	17	2	36	104	48	6	24	1
MRPL17	211	94	268	211	44	112	151	312	248	179	341	78	358	583	166	114	377	434	94	177	234	406	530	304	132	104	510	372	172	93	472	544	452	217	399	392	354	485	360	783	944	413	107	481	16	335	322	437	124
RRP12	0	26	85	70	19	67	27	1	71	28	12	52	35	76	28	0	75	63	0	21	53	13	0	80	13	0	0	90	89	0	42	77	0	25	15	40	33	49	18	0	33	0	65	28	41	102	15	1	84
SF3B4	375	370	459	243	319	591	82	209	388	798	156	260	530	489	419	146	294	389	664	411	375	377	373	554	353	603	436	358	452	278	522	359	485	382	496	437	371	612	212	522	227	294	379	415	681	407	336	279	637
STOML2	587	805	528	521	446	267	340	717	609	315	923	344	436	735	111	425	553	422	378	498	351	455	207	589	483	502	701	699	580	275	383	210	618	577	662	565	131	443	1178	122	665	199	482	687	410	595	305	561	491
ATP6AP1	140	248	228	199	770	428	245	224	537	109	238	186	221	281	349	173	267	301	321	502	186	106	308	254	95	64	293	0	329	348	438	457	276	7	125	91	277	54	449	584	406	229	87	512	438	302	113	108	287
BABAM1	324	141	107	264	159	161	366	181	200	45	139	201	253	507	121	29	126	149	68	313	224	176	177	263	106	90	231	140	127	56	180	124	217	158	215	309	277	175	113	107	94	162	167	231	13	322	205	222	184
C1orf123	68	74	48	46	103	51	0	1	67	74	102	239	15	126	165	0	49	20	42	149	0	61	43	41	49	54	81	90	30	44	117	90	265	46	2	32	146	1	220	43	80	12	2	87	60	62	83	0	103
CASC3	19	40	31	49	9	38	53	15	96	102	64	47	52	46	15	25	79	72	162	2	133	164	48	1	31	80	53	67	87	1	13	48	65	54	68	54	21	74	128	103	2	7	121	35	37	75	100	1	0
LIG1	17	8	3	21	17	4	78	12	12	8	0	14	1	9	5	1	22	40	3	26	3	10	1	0	51	33	44	8	0	49	35	9	0	0	9	106	1	12	0	13	0	38	4	0	0	8	0	2	85
RPL35	168	185	219	199	197	132	203	255	181	256	151	305	336	248	136	136	280	215	236	116	163	214	126	234	152	267	229	264	240	167	250	184	281	168	268	198	182	219	224	113	164	251	134	283	271	264	141	189	100
RPLP1	652	493	591	326	426	434	535	543	370	601	461	373	584	366	402	497	542	352	333	510	544	431	310	682	586	520	887	625	270	378	219	302	698	678	487	411	338	261	428	470	550	201	383	180	331	358	376	432	1117
SKA1	103	77	81	44	1	3	47	1	87	1	2	79	48	1	182	1	107	1	49	1	9	5	3	0	73	0	44	69	114	1	70	1	42	2	1	166	87	1	0	1	1	184	2	1	55	0	3	1	2
UQCRFS1	425	299	308	281	278	95	202	467	91	382	267	197	212	181	273	99	252	305	299	297	218	265	499	352	329	367	240	161	484	681	319	150	350	33	60	432	286	292	530	524	8	221	323	419	381	328	322	141	375
C14orf2	113	169	173	95	110	54	114	86	177	155	231	77	226	61	115	175	114	153	160	80	105	115	137	133	75	180	121	202	240	42	70	94	253	34	270	138	95	115	347	233	108	118	29	39	97	62	158	172	115
DDA1	206	95	120	175	56	123	151	188	284	177	78	94	284	434	131	90	295	133	356	221	78	237	263	20	161	139	249	354	86	202	261	218	84	104	127	349	531	340	134	441	62	251	105	223	20	69	191	599	104
EXOSC7	129	108	200	272	76	31	83	60	139	118	120	79	136	169	0	70	196	313	194	90	86	112	271	104	106	1	41	168	282	370	279	61	221	346	87	210	166	177	0	86	98	479	159	3	1	0	209	100	161
HNRNPA1L2	106	108	127	99	96	65	74	56	196	147	125	76	106	107	99	51	66	157	120	95	88	134	43	58	121	89	131	169	178	85	86	61	174	62	141	174	178	66	83	108	28	65	139	98	152	200	50	146	77
IFNGR2	167	207	152	230	138	196	179	248	325	83	186	416	151	255	285	49	77	380	102	276	58	121	92	220	129	332	51	289	192	40	317	339	254	266	219	251	166	155	198	66	395	365	274	86	4	0	99	0	1
LOC101926889	1	19	8	13	3	14	9	3	10	2	1	11	7	2	6	1	7	3	3	8	12	12	13	5	52	0	10	7	8	55	35	21	2	0	11	13	4	14	6	1	4	14	10	17	0	29	15	0	174
RPS20	71	132	151	71	41	77	120	135	100	83	116	82	132	140	195	90	213	72	96	60	68	75	53	107	149	153	113	237	111	153	61	69	105	170	137	37	59	52	109	122	78	51	68	62	105	118	98	107	326
SDCBP	11	27	10	9	8	10	12	13	9	5	14	11	11	8	32	5	9	6	9	7	10	12	2	14	10	10	7	6	11	18	6	22	6	14	9	2	19	6	4	15	7	4	16	14	7	13	9	15	11
SLX1B	68	38	4	34	45	66	65	92	45	31	43	40	35	103	42	0	55	101	31	95	50	27	28	81	15	135	48	35	19	29	51	36	8	101	90	20	34	58	45	137	72	124	13	14	13	28	41	42	13
SPATS2L	10	34	11	47	13	34	46	19	26	20	14	56	21	71	27	33	12	11	24	21	8	11	39	10	36	59	68	47	42	19	34	46	5	35	15	18	19	40	48	3	77	5	38	69	24	16	80	14	375
THOC3	97	155	128	167	34	89	133	91	223	233	134	244	210	115	134	203	12	61	191	53	94	185	55	80	67	255	53	30	232	188	357	280	176	189	14	149	141	189	71	56	75	134	0	395	211	116	235	171	149
UBE2L3	250	221	377	279	120	580	177	207	85	89	390	426	273	471	193	454	516	411	494	336	323	307	315	174	103	284	511	207	375	198	234	373	463	186	234	353	373	528	906	423	138	387	265	448	367	79	267	433	287
YWHAE	238	422	232	511	300	220	298	294	300	180	398	386	396	171	278	278	267	412	279	270	267	508	123	268	543	331	430	311	456	260	372	463	155	283	292	643	268	164	356	325	185	587	641	292	511	479	386	495	37
CPTP	17	11	1	25	29	0	44	11	7	26	2	51	31	21	9	52	22	42	34	0	0	57	25	14	22	16	30	0	0	12	19	43	2	0	11	10	52	0	0	9	0	29	0	18	32	0	43	0	42
PCK2	265	66	102	47	42	45	25	36	84	47	66	217	44	204	33	0	1	72	86	164	265	135	0	26	1	0	83	0	61	75	0	82	0	346	1	0	3	3	55	8	81	0	140	160	3	54	340	2	163
PHPT1	91	265	190	92	139	149	182	93	265	73	276	236	145	305	138	308	325	179	69	171	82	88	277	173	187	79	223	338	59	235	219	200	141	70	81	174	193	175	363	196	272	138	58	138	59	123	126	23	54
RPL30	145	190	204	141	175	180	183	196	181	258	158	142	294	178	177	153	166	155	99	114	115	230	236	296	235	199	143	262	209	207	79	57	347	324	220	219	145	161	275	231	195	64	134	87	224	391	155	75	213
RPS11	120	150	163	254	149	100	191	212	209	117	200	126	250	287	142	261	138	343	223	135	92	243	101	217	239	232	395	232	162	142	75	158	345	288	364	193	126	118	309	137	123	95	216	199	165	168	158	198	188
RPSAP52	1	1	1	1	0	0	49	0	1	0	1	0	0	0	1	1	0	0	0	1	0	1	1	0	0	0	1	0	0	0	0	0	0	0	1	0	0	2	0	2	0	0	0	0	0	0	0	0	0
SDHA	206	304	189	205	302	114	113	249	178	139	234	217	181	299	127	81	367	229	212	280	663	211	181	57	246	146	233	97	231	37	343	135	375	72	285	398	403	435	255	87	305	626	185	40	184	562	212	140	178
SET	120	264	143	194	180	230	150	111	287	274	233	206	164	137	180	118	232	144	260	218	184	168	223	150	230	137	429	207	430	207	242	27	77	130	132	164	316	465	181	54	152	161	348	158	87	202	197	205	77
TMA7	52	116	95	91	94	67	82	69	76	62	75	87	96	104	110	158	175	112	165	97	109	81	49	179	83	101	114	140	135	88	88	102	109	77	56	114	87	76	87	78	87	94	74	100	165	78	76	109	137
TMEM123	7	4	13	10	13	10	12	40	6	5	5	89	17	4	21	21	21	22	32	3	21	27	13	3	12	21	11	11	24	9	2	17	11	2	4	23	10	42	8	23	91	2	7	61	2	4	15	26	8
TMEM74B	0	0	0	0	0	0	0	0	0	0	0	2	0	0	0	0	0	0	0	0	0	0	0	0	0	0	0	0	0	0	0	0	0	0	0	0	0	0	0	0	0	0	0	0	0	0	0	0	0
TUBG2	10	107	17	12	5	3	110	95	33	4	12	14	163	50	2	3	51	38	10	5	5	100	10	36	37	13	90	28	50	3	46	273	10	24	9	9	4	98	96	5	78	42	5	13	9	20	4	133	47
EXOC2	16	9	6	44	14	0	8	3	16	8	0	2	56	0	44	0	1	0	0	14	7	88	27	0	3	0	64	34	49	1	16	5	76	0	4	5	0	0	0	0	42	29	4	0	7	3	4	0	3
NDUFC1	48	40	17	68	17	56	68	42	47	29	36	46	66	17	74	128	64	35	20	147	115	37	96	69	48	44	17	57	25	28	66	28	41	182	201	35	97	17	93	37	133	46	100	32	46	45	25	19	69
PSMA4	372	285	233	533	400	350	468	99	503	444	486	607	234	241	499	222	330	608	210	353	590	386	296	220	248	309	228	488	308	430	639	251	287	273	529	136	350	220	526	293	174	446	741	210	452	596	689	117	89
QPRT	600	365	99	504	193	1427	621	280	183	260	254	590	263	350	798	548	312	235	93	234	842	290	382	989	302	129	287	195	346	885	188	517	384	179	37	158	586	420	463	509	272	432	361	206	147	189	538	459	211
RPAP2	7	0	10	3	0	0	13	2	0	0	12	0	0	0	1	3	1	21	4	0	0	0	0	16	18	0	3	0	0	0	40	53	0	1	3	1	0	0	24	0	2	0	0	1	0	12	0	17	0
SLC1A5	418	413	187	493	675	221	428	268	879	732	534	521	515	381	917	215	602	249	232	85	909	18	214	494	588	287	592	223	367	99	583	366	495	468	293	368	530	749	521	191	690	190	1529	360	1108	77	429	261	314
TBCC	109	66	200	176	78	30	58	90	122	53	190	84	162	76	20	128	126	110	63	144	69	147	168	136	132	405	64	195	113	125	136	116	91	192	12	51	217	100	127	189	247	69	50	228	65	2	165	368	145
TMEM179B	366	353	158	195	616	405	690	552	159	283	456	205	225	204	585	134	689	515	453	975	759	567	586	328	454	783	313	176	246	70	434	114	329	539	466	184	202	255	409	787	203	934	663	448	284	6	1171	354	573
TSC2	71	4	14	65	47	9	0	80	32	0	0	0	78	58	73	41	0	62	43	99	10	30	1	78	20	98	50	47	3	82	27	0	0	30	12	205	110	42	50	59	92	85	5	64	18	0	0	0	0
UBE2C	1780	4926	2342	2932	46	17	106	106	2369	680	21	612	1106	866	1281	72	644	622	3460	878	3	340	4	78	1171	2497	483	1472	398	1666	1451	80	245	243	37	749	4666	24	478	29	11	597	19	1213	891	3767	3999	1338	8
ADRM1	360	520	478	575	372	998	507	594	345	499	321	531	626	790	829	409	718	528	549	772	627	753	470	425	575	837	747	795	854	593	714	705	772	689	443	902	801	996	615	268	371	768	1259	576	932	793	1287	1276	364
AMD1	23	33	16	9	52	93	5	20	17	34	28	3	9	2	8	16	23	5	4	7	11	11	4	14	55	5	6	9	8	65	6	20	21	108	6	32	28	62	1	1	7	35	3	6	2	11	3	19	5
C20orf27	180	505	509	161	190	170	19	329	268	274	148	159	146	162	179	309	125	185	611	79	95	181	371	389	82	207	436	387	162	102	53	121	304	323	159	139	347	483	267	113	146	192	29	323	100	284	40	451	13
CCNB1	61	396	325	612	3	17	4	13	235	21	6	95	86	91	82	6	24	10	345	92	5	4	2	10	48	256	242	237	83	97	164	7	5	4	96	45	758	27	90	4	9	13	97	66	39	454	564	87	6
CTBP2	84	4	32	61	117	37	0	38	20	140	1	64	7	11	17	21	57	111	90	35	89	2	2	25	35	58	54	28	44	0	38	77	148	143	38	104	49	27	0	0	44	4	14	69	1	66	76	40	4
DIAPH1	80	79	19	116	26	113	42	18	275	56	20	26	149	18	114	108	160	45	18	51	15	11	26	18	12	42	86	30	144	149	275	31	78	159	60	51	150	13	2	50	186	66	92	48	110	0	212	154	477
GSK3B	100	67	23	102	121	43	58	72	53	162	39	26	42	2	128	123	148	215	78	42	64	61	138	0	168	2	207	49	3	1	15	89	151	8	0	126	123	121	51	109	203	153	57	62	18	17	93	22	0
MALSU1	195	100	254	105	80	177	110	153	157	76	41	57	103	46	126	1	206	46	115	156	118	286	132	49	166	13	262	13	241	62	2	195	221	134	14	8	97	146	186	1	5	71	12	122	152	7	84	169	4
MAPKAP1	18	34	24	49	23	13	72	36	152	7	55	56	17	74	0	63	75	120	52	55	54	81	0	63	65	17	33	41	0	15	225	242	48	9	17	29	28	1	44	0	49	139	98	202	9	0	40	262	8
MDH2	821	565	911	811	1246	580	1074	1449	753	1556	752	552	552	903	922	370	400	970	296	1220	986	1256	1591	982	467	1255	817	1373	1549	1412	1210	348	1166	584	1302	690	1731	858	722	582	1278	1068	1164	717	995	874	1054	1525	591
MGST1	117	128	99	119	132	164	130	136	159	148	218	150	175	152	68	192	106	128	81	118	194	203	115	119	116	101	135	260	85	185	170	139	160	143	117	113	159	122	178	154	215	74	173	108	191	78	100	100	638
MLX	130	107	92	182	118	98	127	247	163	126	277	208	101	113	114	106	179	47	194	293	148	1	68	253	113	120	183	143	131	232	38	135	468	262	63	315	149	55	152	289	57	267	186	112	349	253	95	168	172
PPHLN1	26	72	47	23	17	41	17	18	36	159	14	110	30	37	1	34	1	23	8	27	28	98	40	25	1	1	4	35	2	70	106	70	0	16	23	22	87	1	44	43	2	23	1	131	49	0	46	2	76
PRPF40A	21	108	66	100	113	13	149	26	57	45	63	45	26	16	54	34	37	63	15	31	11	25	34	28	255	82	28	45	74	84	165	11	21	28	61	58	16	49	212	12	50	16	50	54	14	54	19	22	35
RBBP7	15	20	17	19	4	14	11	11	10	9	6	28	8	18	13	1	11	12	7	11	17	5	11	6	13	3	8	13	14	12	13	42	7	25	17	2	14	88	5	4	6	4	11	13	26	3	11	7	5
RHOC	860	522	1249	651	758	933	864	591	715	695	375	857	885	1148	546	357	323	933	708	995	558	1268	720	641	682	413	460	650	632	887	643	702	673	837	365	1021	1229	211	341	299	771	317	613	985	341	666	1007	819	670
SLC35A4	77	38	136	199	153	285	109	219	168	158	168	230	133	2	169	59	131	89	156	115	292	212	65	105	123	7	172	110	81	72	100	128	287	18	0	78	3	204	143	64	50	317	63	181	58	17	164	216	10
SNF8	520	702	990	451	412	384	502	591	522	462	735	640	621	568	321	445	199	959	955	851	692	723	660	824	566	495	979	189	882	230	624	657	655	427	395	724	266	359	166	48	481	466	1174	1214	486	190	410	461	512
SRSF5	25	82	26	105	78	53	1	8	146	30	30	111	53	32	50	60	23	81	38	54	103	5	133	37	103	79	175	95	118	1	188	8	41	1	6	239	63	0	0	5	73	67	1	0	34	4	9	144	1
SUB1	66	91	85	70	109	75	88	82	74	67	58	69	87	82	79	90	58	68	70	69	61	79	108	101	60	91	90	102	116	415	149	80	66	116	93	61	59	81	90	63	124	93	100	82	71	69	60	65	82
TMEM208	647	218	269	214	250	215	363	171	189	393	371	633	281	353	200	124	802	540	419	106	107	244	422	15	297	151	314	147	703	352	36	200	373	56	824	606	636	224	210	542	617	187	170	177	176	621	2	546	989
TNS4	0	23	2	0	0	0	0	0	5	0	0	0	0	0	0	2	0	0	1	0	0	0	0	8	10	0	0	0	0	0	1	44	0	0	0	0	0	0	0	0	0	0	20	0	0	0	0	0	0
XAGE1E	62	93	140	39	69	24	117	86	34	52	55	55	103	130	59	100	170	150	153	180	57	61	121	161	135	70	45	37	48	65	92	155	338	45	48	80	58	60	55	44	17	45	101	38	67	261	45	60	44
ATP5J2	114	93	105	91	65	80	121	158	68	69	95	113	98	140	68	60	86	159	87	160	73	107	135	112	48	94	81	114	106	96	85	109	182	69	138	143	121	111	167	114	136	141	72	49	102	78	129	83	100
C15orf48	15	2	1	49	13	15	2	1	2	1	27	2	12	20	65	9	41	12	1	9	1	45	0	1	1	1	2	2	13	21	7	1	23	13	22	1	23	1	1	28	1	0	4	11	2	0	7	7	2
CNIH4	97	151	206	148	205	160	165	95	345	180	106	98	192	200	149	97	64	189	536	268	149	173	152	207	95	157	113	165	156	255	208	195	125	152	191	161	122	82	40	68	293	185	135	350	247	135	209	131	23
DHX37	6	25	27	31	10	23	0	10	0	3	16	0	31	24	11	0	0	16	19	19	13	28	0	3	0	9	39	0	17	37	48	51	39	3	0	35	27	35	0	0	29	0	18	0	10	0	20	0	0
IGFBP7	318	425	136	381	65	470	364	205	137	249	201	145	393	187	689	292	213	30	367	407	214	17	635	221	560	140	102	633	536	577	137	431	328	130	120	55	114	296	340	164	774	63	279	187	52	200	181	171	403
LOC101929880	391	235	56	297	160	891	336	178	152	127	167	301	240	231	507	389	302	150	47	147	502	143	271	708	277	80	257	112	160	522	160	414	301	119	35	161	300	230	234	496	206	426	270	236	128	157	157	275	236
PPIL4	1	5	1	4	32	17	4	12	7	1	1	26	4	1	8	5	5	26	4	0	10	3	5	3	0	0	1	16	7	1	18	8	11	1	2	4	1	2	0	1	3	0	31	7	5	0	0	2	3
PTGS1	31	22	12	0	72	23	0	0	0	0	128	1	0	0	0	59	86	46	55	0	0	0	0	16	0	86	0	0	0	0	197	0	0	0	84	0	0	0	0	0	1	0	0	0	0	0	0	0	106
PUF60	349	673	629	642	285	701	250	342	704	760	430	943	703	625	556	640	302	734	373	303	846	686	724	527	327	981	114	518	726	868	1184	484	468	431	425	382	880	1179	454	808	424	1376	1152	616	726	958	1090	810	246
SNX11	37	74	47	97	150	0	72	11	63	1	45	23	94	138	26	187	202	58	53	283	0	54	0	80	120	130	0	0	0	0	52	41	10	251	13	97	2	184	0	0	47	27	158	2	0	0	69	68	3
IER3	454	283	227	286	359	326	412	68	430	827	129	160	375	281	988	176	283	546	525	172	360	257	183	484	300	629	355	426	70	166	10	262	351	140	261	316	118	136	179	826	776	408	519	401	187	571	379	418	378
MRPL13	57	60	72	63	31	39	38	54	62	104	95	114	89	83	137	52	47	73	83	33	53	32	70	66	64	63	63	70	109	52	122	49	94	89	51	52	63	51	147	122	59	53	65	78	86	82	54	128	99
MTG2	24	26	98	94	23	4	24	30	57	101	36	146	4	3	61	1	8	17	3	49	8	72	2	10	2	1	202	3	23	100	99	56	3	25	24	3	1	2	81	216	207	2	16	3	9	323	49	75	62
PTMS	165	189	69	262	53	107	72	271	138	210	201	134	94	117	22	123	173	112	259	30	325	220	186	127	178	100	50	381	113	142	52	172	202	52	89	191	212	151	31	245	257	104	196	49	66	86	158	144	39
TNIP1	246	104	120	226	141	432	172	478	188	455	155	298	349	328	183	66	278	296	210	272	260	186	198	75	390	154	255	272	22	204	451	557	10	155	239	254	428	264	333	63	74	159	224	212	159	129	274	222	57
TPMT	42	31	18	63	39	38	26	82	42	23	30	101	29	43	1	25	1	38	87	4	28	35	124	4	117	67	22	48	18	73	4	93	3	1	4	2	65	110	126	30	53	43	0	6	33	36	68	7	5
XCL1	0	0	0	0	12	33	0	24	26	14	0	1	0	0	0	0	0	42	25	0	8	0	8	83	43	51	1	77	0	0	0	0	0	0	0	0	0	45	0	0	84	0	0	0	0	110	0	0	118
BSG	498	415	490	764	437	202	632	777	458	369	569	336	616	675	540	349	682	363	838	761	453	262	538	744	613	593	936	284	874	648	800	773	587	338	234	829	369	956	498	372	953	845	622	664	219	285	832	802	860
FLOT2	90	167	100	46	218	111	101	94	224	159	71	395	230	331	85	138	291	134	154	163	169	43	113	144	60	0	135	189	105	147	53	44	60	174	133	3	57	142	159	254	323	1	325	165	254	156	33	0	2
GEMIN6	80	224	360	211	70	22	90	191	129	77	14	11	213	146	42	22	43	193	231	53	1	3	49	136	56	143	74	106	117	0	190	371	30	35	38	128	85	361	105	118	36	197	1	121	126	83	39	163	2
GRSF1	71	87	76	45	38	53	5	100	100	49	8	29	82	58	34	40	25	67	32	129	2	51	83	53	123	101	63	131	47	97	72	34	0	21	108	18	46	1	159	113	20	46	27	101	12	71	121	90	26
KDELR2	255	119	333	141	298	179	97	247	159	312	222	418	82	167	286	182	115	329	266	457	235	249	143	418	263	174	112	41	163	201	152	129	313	102	178	159	164	73	90	404	608	187	385	104	62	281	195	338	38
PHF20L1	43	75	51	35	10	53	140	7	152	139	16	140	49	46	60	1	59	107	19	11	96	34	43	12	0	1	2	1	3	108	26	3	3	29	101	1	58	2	170	59	2	63	60	63	95	163	250	68	2
POLD2	247	424	460	289	253	586	316	150	269	315	503	54	406	427	249	289	334	761	425	598	563	505	289	281	813	165	172	360	491	213	696	292	171	365	381	235	524	403	328	141	409	793	122	355	437	127	829	680	322
PPM1G	451	620	571	490	228	427	394	351	410	301	418	519	468	254	360	479	543	236	818	573	276	428	556	264	815	172	633	780	402	456	410	436	586	866	405	279	339	173	541	365	199	625	359	484	187	164	228	252	269
SSSCA1	296	81	136	195	49	120	0	408	270	27	201	120	125	174	178	172	185	76	138	1	19	369	179	111	1	5	198	49	24	78	81	161	202	435	215	164	303	42	2	418	4	206	103	111	365	255	138	263	108
WDR18	158	216	120	144	154	269	88	90	267	156	187	272	68	126	167	167	119	197	52	99	108	202	213	102	74	134	1	227	181	66	35	135	358	25	0	334	64	86	2	9	63	144	70	136	197	341	136	77	301
ABLIM2	0	0	0	0	0	2	0	0	0	0	0	0	0	0	0	0	0	0	0	0	0	0	0	0	0	0	0	0	0	0	0	0	0	0	0	0	0	0	0	0	129	0	0	0	0	0	0	0	0
C15orf61	28	6	61	7	29	3	34	11	127	0	17	14	44	1	2	0	17	48	3	17	19	13	17	19	51	1	39	0	11	0	0	63	0	74	0	144	19	0	0	0	0	0	32	6	12	1	0	33	0
PNPO	61	13	93	48	24	57	21	14	20	45	41	111	42	29	13	81	35	23	110	35	69	3	18	14	57	84	33	2	21	47	62	83	2	88	47	26	137	3	64	57	28	17	9	172	10	4	61	68	4
PTGES	0	0	1	0	42	11	0	131	0	0	0	0	0	37	0	0	0	0	135	0	0	161	0	0	1	0	0	0	53	16	0	0	0	0	0	1	0	0	0	0	0	0	0	0	2	0	0	20	0
RNASEK	425	266	475	386	559	303	328	231	457	314	302	298	280	185	436	413	178	315	190	206	254	465	288	384	581	200	182	246	205	335	115	259	300	189	365	206	464	392	541	317	163	262	57	118	133	166	495	127	169
RNF8	2	3	46	37	2	41	62	41	9	0	0	3	1	76	82	42	50	102	7	141	31	58	51	0	21	19	61	117	0	13	12	32	1	12	140	62	1	126	94	0	136	0	0	83	9	44	3	78	0
ZFPL1	42	29	110	48	14	112	63	21	27	96	46	123	1	61	44	15	28	53	19	195	0	119	41	23	62	0	2	0	119	0	78	62	0	1	69	1	120	92	26	134	22	44	118	2	65	0	0	12	0
AKR1C3	57	576	494	459	1214	2951	1743	5185	686	2024	4399	4400	640	1474	1146	1868	407	340	498	2978	2298	107	2727	844	892	595	143	1789	756	1563	909	29	1280	1583	1671	367	287	1956	2259	3982	1576	2851	1241	577	1723	584	379	174	7190
APRT	1274	710	1057	725	1187	1094	1039	1287	502	662	1336	1084	457	1237	259	1450	897	818	443	727	1465	1601	1403	908	1123	1792	859	935	512	1430	855	435	1557	2071	491	1008	224	656	959	1128	557	874	584	790	1236	686	362	1172	1206
DDX47	31	133	53	62	64	87	70	127	34	46	90	102	110	45	66	18	95	116	49	53	83	99	83	173	235	58	48	50	233	64	36	124	127	29	56	68	180	17	66	21	120	125	66	132	127	39	63	94	10
DNAJB6	125	105	222	215	81	57	42	193	121	135	101	132	73	200	68	64	154	203	203	188	151	286	61	102	146	27	105	22	77	93	253	166	155	79	151	183	207	181	71	186	163	161	103	159	300	127	308	44	44
SRSF2	128	71	251	202	121	111	133	285	127	206	244	102	126	204	181	136	210	58	168	232	221	234	95	269	201	138	103	142	68	162	90	86	232	234	238	75	139	136	154	93	65	199	124	49	71	99	133	87	193
TFPI	261	390	639	591	322	219	451	649	813	509	505	318	472	550	868	501	315	395	500	545	597	46	184	183	406	184	77	458	1023	456	364	613	632	325	321	500	377	414	486	560	648	173	304	720	370	67	318	572	489
TRAIP	2	109	32	69	0	0	3	1	16	39	0	0	1	36	1	136	6	0	35	66	1	1	0	0	0	62	19	0	106	9	0	1	63	0	0	100	55	88	0	0	0	3	0	95	0	65	40	9	0
TSTA3	149	192	195	219	122	64	143	275	137	182	439	88	86	369	125	84	54	168	495	164	424	51	151	118	165	219	167	70	105	81	332	217	120	3	332	187	200	204	136	1	334	198	407	453	119	293	174	460	329
YWHAZ	164	141	190	224	157	165	108	84	183	175	81	104	150	111	157	84	114	170	201	108	173	190	253	124	174	221	91	283	215	161	199	148	213	165	362	114	145	74	80	114	93	86	228	139	78	208	208	186	106
ZDHHC3	26	77	88	13	15	54	46	84	80	36	84	26	18	117	78	2	168	152	169	2	7	186	74	43	125	75	144	112	4	55	77	7	0	3	232	60	1	74	96	5	117	108	43	38	84	23	102	7	93
ZFP36	36	17	1	20	16	0	90	0	0	15	0	65	0	0	14	23	27	125	30	6	0	65	0	4	0	0	1	0	57	0	0	1	0	0	0	111	0	34	0	37	0	0	0	36	0	0	0	0	27
AMBP	76	421	62	181	663	1028	964	417	180	854	660	713	408	253	373	182	128	296	661	462	948	147	746	534	346	255	24	527	1161	1107	103	226	96	1095	854	79	188	306	692	1092	2103	1146	378	300	651	286	137	552	2062
DRAP1	200	239	194	290	302	111	109	195	183	173	111	188	225	164	147	271	213	123	334	274	237	260	97	121	126	378	208	152	324	78	346	309	257	121	137	407	230	432	22	158	36	166	222	163	322	208	333	321	110
IFI30	1914	1240	1155	1708	2800	1813	1652	1713	1192	1612	1707	1516	1613	1784	1902	2331	1075	788	931	1249	1758	865	1869	2028	2336	1258	890	865	1534	1502	326	1030	2086	2364	2276	191	1925	1541	1371	1712	1786	1191	790	520	358	2217	1203	1352	1651
LOC100506248	60	129	125	270	113	45	103	149	91	65	167	68	154	79	223	91	109	54	63	53	61	92	186	31	324	94	81	214	177	198	59	111	172	73	237	97	13	49	88	64	73	71	275	136	119	113	91	36	46
MYCT1	46	387	414	51	7	5	12	7	293	203	35	2	66	74	88	28	223	69	174	4	20	164	50	508	155	186	4	3	5	56	88	90	3	246	129	41	94	4	72	6	4	1	65	8	58	142	57	7	4
NAA50	67	19	50	108	30	50	120	61	45	83	57	25	62	11	47	66	109	100	31	9	10	84	6	39	94	9	40	76	124	1	118	62	73	89	97	167	12	127	51	8	62	206	11	85	71	119	185	102	12
POMP	21	43	33	40	35	54	40	63	36	58	56	48	72	79	26	37	68	57	52	257	54	65	33	58	19	61	99	68	74	49	91	53	62	51	48	53	34	64	98	92	67	51	51	21	69	55	47	137	34
PSMB2	608	880	649	958	1007	759	983	465	739	603	493	795	970	811	764	604	1088	834	888	537	600	1209	1084	500	648	510	691	1058	907	1028	762	538	1510	610	824	797	828	610	1261	491	728	911	312	670	723	949	761	872	427
PTP4A2	16	42	30	75	16	77	28	2	20	51	3	42	30	42	33	2	25	28	51	13	58	80	112	25	7	6	46	13	18	31	5	46	3	10	3	32	8	16	11	67	6	75	59	22	25	27	61	0	9
SLC35B4	69	228	4	247	107	105	20	67	287	108	82	1	18	111	161	1	1	1	85	1	1	137	59	158	1	9	2	145	177	0	166	313	240	79	1	89	6	88	49	79	83	1	2	225	209	7	29	128	2
TCEB2	138	162	102	191	138	64	70	122	75	74	103	112	91	215	138	214	81	96	65	83	346	60	130	125	127	62	97	128	73	173	121	95	77	110	124	283	45	103	231	65	123	152	167	127	147	127	129	74	137
TK1	636	437	1033	941	151	290	259	173	482	566	72	565	177	412	584	361	911	986	796	978	205	975	539	186	562	663	621	911	564	519	1158	455	862	505	488	1153	1134	214	404	19	498	1065	98	787	101	1181	1064	225	20
URGCP-MRPS24	99	126	47	121	42	20	87	95	50	65	104	106	156	106	105	88	175	78	57	245	40	166	102	183	153	120	196	105	137	75	104	44	128	17	104	60	76	118	115	118	171	101	205	43	44	81	72	160	24
ZNF623	0	0	0	0	5	0	0	0	0	0	0	0	1	0	5	0	17	0	0	2	0	0	0	0	20	16	49	0	43	0	0	0	0	28	0	32	17	0	0	7	0	46	48	0	3	0	0	77	0
BAX	358	401	289	435	243	441	238	278	285	314	185	345	310	230	211	171	401	201	435	402	602	426	481	331	317	280	229	252	392	460	288	221	435	141	135	296	267	419	175	461	463	352	380	241	309	131	295	143	272
MLF2	404	221	354	608	504	828	355	244	754	343	514	452	415	358	226	215	549	410	469	485	478	441	521	745	448	283	257	217	760	356	614	408	633	444	743	828	396	752	596	581	355	411	747	483	592	276	416	252	214
MRPL34	888	277	422	305	224	506	892	445	631	464	346	288	185	658	588	639	844	709	242	535	472	871	506	854	777	219	198	489	142	517	270	296	387	125	182	352	559	707	733	502	1319	301	111	208	406	339	571	402	724
NELFE	313	431	511	346	63	294	314	349	249	274	427	135	251	269	485	298	315	168	361	308	189	278	498	387	146	337	142	249	487	300	309	207	177	206	2	140	354	417	317	373	282	867	524	102	310	228	197	297	360
TATDN2	0	19	0	36	0	7	23	0	10	0	0	5	34	8	0	0	0	56	14	0	0	59	0	0	0	23	0	0	0	0	0	0	5	10	0	24	30	0	0	0	0	0	0	0	0	0	3	0	1
ATP6V1F	933	382	501	439	331	519	709	747	659	539	476	328	440	437	732	501	348	247	600	292	269	529	221	217	330	721	561	277	272	563	393	775	1055	929	549	396	299	238	443	271	368	377	178	324	735	232	349	599	499
DNMT1	216	897	300	304	480	61	95	68	456	142	280	276	294	83	77	216	607	199	208	209	648	439	146	287	389	387	235	229	472	152	261	660	298	71	250	48	128	161	164	291	77	371	261	134	59	315	184	271	97
FGFR1OP2	3	6	1	31	25	1	35	14	1	1	0	1	20	14	3	1	1	4	0	0	1	0	82	2	1	1	10	2	0	38	9	2	20	1	1	1	5	0	0	0	20	0	4	0	0	0	1	3	101
KPNB1	168	793	546	680	461	422	531	465	466	831	314	337	975	258	327	217	741	682	581	431	553	753	337	648	629	340	581	596	332	250	571	654	291	765	381	557	671	175	194	265	275	427	355	916	455	888	586	441	177
NCR3LG1	28	0	24	8	0	36	5	0	4	0	0	43	36	0	0	0	15	0	29	0	0	0	0	0	63	0	7	0	1	0	0	81	0	127	0	0	0	26	0	0	0	0	8	0	0	0	0	175	0
NFYA	0	4	31	1	3	11	10	25	2	7	4	1	1	2	1	15	1	36	1	0	20	0	153	28	13	19	32	1	0	1	1	18	13	14	66	2	3	0	3	4	0	5	13	0	7	113	2	0	2
POLR2I	179	42	21	154	120	85	68	46	48	170	65	86	212	49	9	141	39	223	137	15	23	184	45	92	84	126	135	75	153	2	21	29	249	45	63	48	171	66	343	26	120	343	132	52	15	6	30	58	29
PROCR	196	426	671	352	257	124	207	361	207	293	583	206	178	393	161	436	288	141	383	332	249	171	254	334	1224	175	531	122	83	125	334	377	206	419	263	465	564	164	618	148	243	102	154	413	41	108	428	245	15
RABGGTB	5	12	6	10	2	9	3	2	1	10	13	3	1	5	7	2	1	8	3	12	21	5	6	16	4	12	5	26	9	2	7	22	3	7	9	24	1	6	12	31	35	5	3	7	2	0	8	2	0
ST13	20	79	28	50	91	59	22	61	14	28	55	37	29	53	4	0	130	13	15	1	22	5	41	20	9	9	34	63	110	12	25	24	286	22	4	29	5	41	108	26	12	0	13	15	2	4	17	95	6
TIMM8B	54	37	96	159	90	14	118	132	167	330	35	22	138	219	310	111	13	117	100	31	79	211	12	175	88	203	30	7	450	202	164	99	121	164	22	6	146	373	18	210	178	23	81	343	115	36	29	4	152
UBE2S	673	1370	1207	681	57	94	23	104	611	198	131	276	186	212	369	29	242	174	1165	263	1	433	0	187	567	832	456	850	139	769	477	200	306	756	70	3	857	68	410	0	32	280	3	180	93	1351	879	261	2
ZNF581	48	34	40	16	26	0	161	86	107	102	1	113	0	1	180	44	0	0	66	0	91	102	0	66	1	0	44	36	0	1	58	0	147	0	72	1	78	0	222	0	0	1	2	0	0	74	0	0	11
ZSWIM7	8	135	117	52	231	61	1	1	38	94	40	1	64	6	1	268	1	1	267	294	119	52	1	163	0	1	70	0	108	102	2	0	1	0	1	240	98	96	114	402	120	0	101	66	218	40	143	2	11
C20orf24	529	298	626	430	380	612	421	307	426	269	392	439	450	386	564	353	682	403	478	548	318	308	432	645	522	365	382	652	414	317	369	546	293	526	1008	420	377	482	661	927	512	387	258	514	954	455	671	433	68
CAD	20	127	53	3	15	21	70	12	57	24	8	34	9	30	64	30	19	78	105	53	37	1	23	103	20	20	14	56	0	24	90	54	57	23	95	40	17	102	0	32	62	2	0	18	3	36	14	0	0
COA6	8	23	18	15	62	25	21	28	9	27	22	25	22	72	7	26	12	18	18	39	11	15	23	9	16	18	14	55	49	36	35	24	22	17	25	24	12	17	15	27	28	8	24	22	66	3	8	45	15
DDX39A	263	354	689	275	175	113	144	191	287	307	143	250	611	230	513	370	511	348	445	331	60	198	194	115	215	249	546	387	427	306	423	291	189	209	280	217	666	85	316	98	136	212	175	442	299	322	578	322	145
HSPA9	94	279	136	133	127	54	125	109	197	198	136	207	249	33	109	148	161	144	70	90	101	99	108	97	195	25	146	111	105	199	139	69	77	123	107	76	176	82	101	56	125	314	89	129	94	100	257	143	35
MKI67	29	216	96	157	21	15	1	1	154	134	2	151	113	1	157	3	98	113	171	118	10	1	1	12	60	78	69	10	85	13	193	0	4	8	48	7	76	159	6	0	0	112	33	56	186	14	154	2	3
MMP7	69	18	11	16	135	49	409	8	268	518	8	151	79	40	45	171	123	179	15	127	392	14	38	22	6	13	39	27	47	49	15	14	80	19	27	8	23	534	43	46	42	102	206	8	10	6	26	92	32
RAB3B	172	227	382	399	25	269	42	23	133	79	51	22	202	40	238	13	158	49	243	38	73	256	85	218	70	333	115	120	61	113	107	265	59	109	17	84	134	34	211	2	95	98	11	88	115	13	200	216	191
RPL27A	476	470	284	239	303	138	315	424	244	225	323	321	355	338	161	301	391	238	290	216	147	345	366	465	509	313	557	456	185	356	154	164	396	429	404	149	218	233	289	161	344	291	252	110	125	223	209	415	348
RPL7A	1300	1511	1789	1022	1106	697	1764	1104	861	1222	984	1373	1254	1190	1593	1666	580	1078	659	124	548	1324	895	1236	1097	767	1115	1748	2264	1356	918	719	1121	2692	1164	811	708	355	1009	936	813	697	1285	555	686	1495	1713	427	1110
SDHAF2	34	190	245	90	42	4	49	60	29	50	1	127	209	225	62	105	23	127	190	118	199	187	204	221	267	134	192	102	60	97	192	158	120	72	2	208	47	83	36	50	116	92	334	196	182	103	76	207	2
SLC19A1	18	51	46	64	0	34	67	20	80	99	42	152	0	12	129	23	149	77	74	56	119	0	29	95	153	7	112	1	0	216	14	75	84	59	136	121	112	67	53	0	136	149	44	70	11	99	2	0	0
SLC43A3	774	787	606	597	781	412	588	444	573	651	442	342	483	569	654	526	1156	657	345	795	519	349	238	747	628	437	1103	289	682	632	660	828	544	997	577	340	580	718	274	263	866	513	403	816	502	300	430	1348	2079
SOD1	225	348	353	294	404	572	256	220	346	364	372	398	364	461	140	357	428	292	241	305	156	257	237	353	417	133	335	514	225	480	259	196	495	303	233	246	391	125	415	305	279	339	88	206	443	286	322	205	367
SPSB2	64	41	147	125	33	0	100	22	41	0	23	8	38	0	0	94	1	44	0	61	0	0	181	0	1	163	0	0	156	0	72	4	7	51	30	0	17	121	132	0	38	94	0	126	124	119	1	0	125
TCF19	178	52	148	173	90	104	6	57	48	221	20	312	85	195	189	143	367	110	2	157	81	270	38	88	159	96	170	113	177	113	162	418	76	106	94	210	153	105	3	64	7	269	2	79	40	68	0	177	31
TIMP1	363	214	498	180	332	220	340	369	323	181	246	264	643	360	309	282	411	246	635	117	393	552	308	575	176	520	153	578	486	784	432	449	110	408	352	200	326	195	489	525	329	513	1153	227	307	196	258	196	172
ZNF773	103	85	142	64	111	15	65	99	6	78	59	13	85	133	162	52	33	109	13	85	60	55	16	70	23	48	69	0	148	56	3	68	80	25	69	191	41	32	12	18	90	7	1	0	165	202	63	42	32
CASP4	160	59	34	173	22	44	60	119	69	99	17	62	72	86	145	2	57	46	129	131	102	228	68	1	145	26	101	21	1	2	38	60	63	53	119	68	155	10	139	43	134	13	13	23	89	75	119	121	2
FAM98C	37	4	19	40	33	0	35	28	26	6	0	72	1	0	0	1	116	0	8	0	29	66	0	0	0	0	14	14	18	0	0	0	0	0	39	55	0	0	83	0	0	0	114	0	0	0	0	0	0
MDH1	62	54	80	74	83	61	40	72	67	63	72	101	77	72	54	84	85	170	165	73	93	88	66	43	115	75	88	65	96	61	78	133	67	69	98	105	38	32	88	88	45	104	90	136	147	58	85	191	56
PSMA7	1787	1223	1575	1666	1641	1579	1277	1325	1920	1286	2439	2382	1803	2006	1226	2048	2529	1168	1173	1084	599	1097	1521	1030	1891	1429	1336	1128	3118	3316	2476	1020	3283	586	1655	1413	1630	1510	2026	1310	1069	2078	2220	799	1368	1678	1810	1899	1568
RPL21	208	507	191	458	357	171	323	303	694	299	315	421	480	265	372	427	717	194	345	385	390	510	515	257	218	407	428	518	494	597	252	267	558	523	626	242	336	476	593	496	379	192	249	85	267	659	395	314	843
RPL37	342	401	241	271	287	246	270	511	220	286	296	237	435	327	314	221	329	238	190	274	153	407	274	291	275	466	531	578	398	515	278	360	508	453	246	223	269	272	453	235	220	286	264	326	343	339	303	405	336
SLC25A4	11	25	54	24	23	27	32	30	8	22	35	53	7	13	51	19	50	38	56	16	89	36	21	61	19	17	81	43	15	14	29	60	31	49	17	42	127	12	26	26	34	29	227	292	4	4	16	30	8
SLX1A-SULT1A3	39	29	3	33	36	40	51	64	39	20	40	34	27	83	32	5	26	91	22	42	24	22	26	59	11	90	46	25	15	27	38	36	21	94	58	13	9	52	41	84	61	68	16	11	5	25	42	41	11
SLX1B-SULT1A4	43	30	3	34	30	38	48	67	40	27	43	33	24	85	37	3	25	86	17	33	36	20	28	58	17	95	39	27	12	24	37	48	16	87	57	13	11	50	30	78	45	54	25	10	8	16	43	46	10
SPCS3	87	62	72	65	80	26	5	38	68	47	118	54	161	35	81	46	92	23	69	98	117	184	120	155	41	5	122	136	168	53	340	61	39	91	51	194	29	72	26	36	85	84	97	112	246	74	108	8	62
STARD10	50	0	12	33	5	209	1	0	0	59	0	0	81	2	0	1	14	0	98	27	47	0	120	0	0	0	2	156	17	10	0	0	41	79	0	0	0	0	117	107	88	48	0	0	6	4	0	0	111
TMCO1	24	88	72	36	75	77	29	50	63	76	38	42	66	80	77	64	132	144	193	75	93	44	82	54	35	49	46	44	68	87	83	8	127	60	155	74	10	98	46	16	146	20	83	151	49	3	62	138	25
XPO7	17	7	23	28	0	8	3	6	7	75	1	4	23	4	25	0	0	54	18	6	5	1	4	2	10	14	10	32	26	1	49	0	18	36	9	0	20	0	0	8	4	17	22	9	14	12	8	13	33
CCL26	5	18	1	1	16	35	2	6	3	23	5	0	4	18	0	0	13	7	12	0	0	0	0	13	19	0	0	1	3	9	1	0	5	0	3	0	0	3	4	2	4	3	0	0	0	0	3	0	0
CKAP4	77	45	12	38	84	41	85	49	142	123	21	7	92	27	98	107	70	26	25	4	71	91	133	69	31	102	55	34	87	53	1	12	4	3	86	90	24	322	1	105	2	1	62	65	211	0	180	19	37
DBI	115	90	157	185	78	226	159	233	140	133	310	408	260	183	140	90	92	127	133	166	171	161	224	127	263	175	95	186	211	274	100	143	402	113	190	239	150	113	166	111	210	151	163	127	246	213	187	146	140
ECH1	816	548	460	557	807	1473	510	503	541	632	1089	643	571	898	602	270	503	322	246	1097	2235	639	999	408	757	1142	688	643	997	1111	1137	320	615	839	604	994	221	1116	1523	727	1169	2215	255	458	291	282	694	1132	1054
NOP56	539	1180	1005	672	742	460	587	734	837	847	812	182	1308	616	868	593	403	568	309	1063	619	1147	179	655	947	1474	1268	1041	689	632	267	679	692	989	282	680	1454	980	1038	142	877	574	406	368	438	272	661	960	337
PKIB	24	44	18	18	18	73	87	18	31	47	26	6	23	32	12	13	59	19	20	41	12	87	17	6	7	20	9	11	11	13	4	231	138	8	24	26	32	21	22	6	17	16	11	11	3	58	45	20	32
POLD4	557	206	106	196	262	35	322	67	117	123	160	157	108	218	26	350	58	283	286	356	1	3	47	260	62	57	73	35	24	8	335	268	61	52	190	352	108	239	212	0	115	168	179	155	5	427	300	2	486
RPL26	243	326	338	239	196	107	218	190	170	232	195	370	268	585	217	148	290	177	216	414	77	314	248	227	384	345	382	331	225	315	162	229	398	266	201	142	137	369	146	294	110	259	141	364	169	395	123	217	104
RPS12	96	104	128	82	73	52	103	102	102	84	56	45	75	60	64	139	60	67	46	96	31	71	146	85	62	61	213	197	80	136	28	29	118	98	115	12	101	30	123	167	177	39	147	28	78	99	79	100	171
SAP18	110	98	122	229	195	241	115	293	179	205	317	175	263	183	278	46	129	213	307	138	243	373	51	122	121	229	196	150	264	53	169	224	513	214	366	10	160	67	93	206	210	242	200	146	274	202	101	373	511
SURF2	429	173	91	190	94	82	147	197	123	189	246	278	309	168	45	1	92	280	32	232	2	24	146	199	85	7	210	70	117	180	185	160	814	115	214	210	150	144	3	166	23	149	268	76	186	0	408	128	96
XRCC6BP1	42	0	0	0	1	0	1	1	0	0	0	1	0	1	0	0	0	0	0	0	0	0	1	0	0	0	0	0	33	0	0	0	0	0	8	0	0	1	27	0	0	0	0	0	0	0	0	0	0
ANKRD1	338	89	4	68	1	65	1	173	14	9	291	160	71	77	170	1	137	3	10	2	1	13	52	24	2	3	187	96	2	75	476	229	13	1	4	3	9	84	62	2	260	84	8	323	451	0	2	147	4
COX6B1	128	102	158	81	81	130	119	82	86	158	126	96	141	95	115	135	101	100	55	66	160	113	122	61	98	84	216	218	61	119	49	43	192	106	192	70	82	86	138	91	110	32	68	69	51	81	100	55	76
CTTN	48	98	56	170	41	46	79	90	20	2	56	71	56	79	53	146	160	211	12	39	42	125	40	3	90	5	73	168	79	57	65	19	1	71	31	90	79	68	59	136	205	159	61	47	162	99	46	49	95
CYTH2	105	130	131	100	24	137	9	37	20	11	13	90	76	12	217	91	214	31	207	54	134	94	17	0	69	184	196	0	42	0	210	0	2	26	1	5	66	69	0	0	0	28	80	9	0	68	156	17	0
DHX32	33	0	24	9	64	6	9	7	32	13	59	33	24	1	10	49	0	0	21	0	65	56	3	6	55	41	0	0	65	0	21	49	10	8	0	37	44	53	0	1	0	63	46	24	119	16	27	0	84
FAM136A	247	193	273	285	162	150	103	138	175	364	246	275	210	228	133	244	231	159	544	122	249	497	188	196	242	432	447	106	561	281	231	117	187	215	112	296	477	241	435	334	143	166	322	397	106	321	420	183	255
HINT1	185	415	473	455	545	402	651	350	504	305	477	354	450	503	348	369	662	243	396	472	381	384	384	356	367	460	352	619	171	468	292	239	384	267	334	339	529	138	322	332	238	398	358	229	180	517	496	359	359
ISOC2	81	216	117	51	240	108	170	295	94	181	2	55	42	24	77	321	190	155	114	176	83	111	362	207	196	81	129	217	48	287	136	18	176	173	93	221	38	68	414	227	5	219	3	191	0	263	166	438	142
MTRNR2L10	132	215	259	223	656	826	725	402	224	401	396	419	700	953	443	558	488	507	330	217	455	12	467	303	398	337	588	437	435	1266	349	548	391	364	868	659	268	582	263	543	491	629	499	335	448	148	282	171	916
MYO15B	9	28	17	33	2	6	39	2	11	1	24	0	27	38	22	2	24	41	25	0	5	0	0	32	29	23	0	33	0	32	3	62	0	0	1	9	3	0	0	10	16	25	85	10	0	2	4	29	30
PPME1	51	71	33	141	43	28	0	0	20	112	3	174	71	1	67	132	52	93	47	0	34	83	97	10	100	35	163	93	97	157	226	1	73	1	1	134	195	61	59	9	34	72	1	72	17	38	141	76	0
PPP2R4	179	116	132	220	352	93	77	58	108	291	58	352	91	182	151	95	116	161	235	105	301	89	221	439	84	157	190	188	78	84	62	201	177	53	205	229	178	125	100	149	451	120	147	152	86	251	63	109	101
PSMD13	89	258	274	361	224	300	256	242	502	72	284	91	146	143	111	103	409	214	159	189	126	316	76	147	97	320	69	207	190	379	317	190	266	79	176	149	640	398	184	265	62	180	21	135	366	287	388	369	24
RPL23A	130	417	694	365	295	204	550	543	298	652	403	288	389	402	157	340	422	155	334	546	234	404	388	856	751	482	411	458	348	316	182	275	633	442	522	224	517	300	352	342	178	135	282	235	246	1051	249	314	380
RPS10-NUDT3	138	249	199	127	170	105	221	205	109	95	87	145	177	150	236	77	158	49	161	130	138	179	204	220	199	202	196	187	145	151	76	93	213	211	109	99	149	179	238	150	50	269	115	119	46	386	56	154	72
SFN	280	467	375	687	126	348	861	516	277	89	508	413	307	529	235	646	468	739	224	527	789	749	604	703	384	199	430	416	58	695	262	790	596	143	193	566	882	604	485	576	187	284	141	484	327	372	510	163	66
TMEM69	56	22	5	45	16	49	1	6	78	35	25	169	7	44	5	117	14	48	4	17	62	3	20	11	10	61	3	18	0	5	0	0	66	49	11	0	32	99	69	1	0	0	3	10	6	11	274	22	7
TPT1	107	168	187	184	210	169	90	238	186	231	192	187	246	194	102	85	165	98	108	100	129	154	125	205	301	185	177	252	164	210	98	145	176	350	283	132	258	80	189	73	198	139	88	120	320	264	228	222	373
UBAP2L	90	92	115	82	118	160	154	46	31	137	34	139	114	53	38	104	97	114	141	129	105	114	52	61	31	41	205	223	45	69	121	85	190	291	176	137	68	75	75	99	106	38	2	33	87	14	55	109	1
UBE2Z	36	108	51	99	134	69	109	39	119	25	38	67	126	92	52	80	78	30	76	87	33	112	103	83	57	54	166	61	40	131	15	59	89	49	6	128	60	0	0	0	52	5	98	42	119	0	29	127	1
UNC119	0	24	41	35	39	94	115	40	74	0	1	182	0	0	0	117	71	268	182	0	0	0	0	11	1	74	0	0	0	0	88	0	39	0	0	0	2	3	0	0	0	215	2	0	0	0	0	103	0
YWHAH	117	126	104	89	25	67	70	45	98	52	102	69	38	84	79	104	106	126	66	119	216	123	26	53	79	53	106	124	107	49	85	178	71	40	9	112	164	120	88	69	42	207	97	180	159	97	67	228	81
ZNHIT1	293	216	332	311	206	307	244	554	226	164	378	138	477	371	229	463	75	380	423	173	301	278	309	396	433	710	359	486	65	242	70	14	589	439	61	223	254	589	665	340	367	728	320	621	237	39	714	557	674
ACTN1	389	150	411	342	342	305	233	179	413	336	402	197	279	179	451	180	226	180	724	267	112	291	284	391	368	351	522	176	287	409	409	657	250	263	403	89	389	492	28	182	324	181	95	637	257	700	869	731	103
ANXA2P2	97	126	125	238	61	148	129	223	115	112	105	135	128	173	91	132	136	181	189	147	114	140	147	158	170	145	88	114	150	137	176	285	86	135	94	133	183	183	163	104	61	164	189	174	115	158	200	114	89
AURKAIP1	713	611	514	697	231	456	307	339	331	501	340	447	491	626	445	504	496	558	404	608	448	994	197	285	629	637	885	603	414	271	566	722	484	215	353	366	521	389	456	614	47	728	498	433	381	468	705	284	321
C19orf43	334	71	183	328	39	244	257	140	123	287	215	169	169	202	144	44	184	93	180	367	195	119	593	289	272	279	139	150	484	157	240	344	163	376	88	236	230	497	501	71	36	347	290	486	678	246	130	141	204
COX6C	108	113	68	79	84	48	111	170	109	131	188	131	81	165	158	108	119	74	79	92	118	104	101	139	65	168	83	150	102	126	134	54	237	89	209	120	42	127	158	126	221	106	150	72	204	116	90	83	301
EHBP1	4	40	8	46	21	32	22	10	70	8	63	15	1	1	71	10	1	8	41	1	1	3	22	6	38	3	53	7	10	21	0	5	5	5	1	2	4	33	2	9	9	30	79	5	6	14	11	32	3
EMP3	729	348	626	510	518	308	515	351	277	288	307	187	456	562	292	542	980	844	606	575	655	767	460	894	262	673	350	520	250	64	483	290	237	1126	353	741	481	270	496	264	390	680	241	463	150	121	524	614	310
HLA-DMA	177	80	15	77	64	158	252	159	93	50	47	35	48	260	10	34	32	271	125	582	1	1	92	180	147	102	77	395	704	1	131	143	0	242	376	45	179	253	367	38	334	261	33	146	137	58	2	56	113
LOC101929857	43	45	7	68	51	50	64	84	58	29	67	49	32	129	37	14	39	152	24	50	42	29	53	92	28	115	74	30	15	32	55	89	49	170	80	17	18	60	54	69	59	69	53	18	9	24	96	77	11
MRPL10	59	172	450	94	114	78	173	135	228	332	396	138	66	130	363	139	155	208	102	0	98	205	115	68	220	132	60	418	214	0	72	81	251	54	187	328	261	98	494	343	305	0	161	4	342	224	0	0	2
RFC4	70	91	49	60	65	19	177	85	127	67	98	216	114	105	75	51	177	124	143	250	65	234	38	50	182	126	190	71	132	147	283	79	266	82	3	54	68	88	1	18	2	211	50	39	87	29	23	103	4
SCD	153	115	82	140	95	274	145	194	115	227	117	436	63	157	205	98	95	47	16	92	620	94	210	603	43	36	33	64	155	435	267	22	82	60	40	105	137	87	229	654	129	160	147	74	206	12	147	170	89
SLC35B2	344	448	511	314	462	616	873	215	754	601	229	610	455	802	607	511	583	623	684	511	377	140	491	782	1021	525	864	471	447	283	405	420	394	411	741	246	174	686	681	654	794	505	800	332	645	1051	298	176	98
ST6GAL2	0	4	0	0	0	0	1	0	0	1	0	0	1	0	1	1	0	0	0	0	0	0	0	0	0	0	4	0	0	1	0	0	1	0	1	0	0	0	0	0	0	0	0	1	0	0	0	0	4
ZFP91-CNTF	11	16	2	28	36	14	2	17	17	45	14	22	88	15	27	9	1	12	19	7	0	36	17	20	22	0	11	14	58	35	67	13	0	2	1	10	1	22	0	0	7	4	2	118	18	22	14	0	0
AKIRIN1	88	222	60	363	71	53	39	6	172	157	27	158	113	157	115	8	67	116	174	157	122	168	104	85	138	36	123	68	141	122	59	51	89	125	129	141	41	167	39	3	58	235	339	279	80	148	63	2	74
CALM2	108	200	162	194	38	66	77	82	207	52	83	110	185	113	109	58	103	91	375	78	74	73	51	70	136	101	108	124	104	90	193	131	67	160	173	67	175	77	69	132	111	77	60	82	92	115	119	125	106
CKLF	210	180	161	76	254	93	135	97	216	82	101	99	300	223	339	186	169	102	276	559	125	149	74	153	134	238	235	374	165	67	268	126	91	124	233	202	58	92	51	62	52	77	240	154	382	91	100	68	164
CRP	1	2	155	2	12	766	153	12	36	33	4	22	180	271	1	46	2	0	337	2	556	2	10	2	3	1	4	502	2	1212	7	2	2	389	1	114	1	68	62	80	83	487	1686	90	2175	5	0	2	166
CUTA	647	1235	1017	732	781	615	810	1348	803	462	809	263	933	1071	920	1082	1197	61	815	446	1501	936	845	921	1283	561	846	1110	470	934	400	720	1227	843	1947	802	885	1406	640	396	1141	714	331	495	429	224	583	235	1090
EIF3CL	184	73	105	119	56	34	71	53	88	117	118	64	77	88	82	47	77	71	82	81	78	76	86	71	51	63	62	21	138	60	94	39	54	84	103	212	82	94	66	85	91	121	70	26	65	104	57	67	26
EPRS	96	232	93	37	170	34	112	146	171	139	103	42	130	164	116	60	63	77	88	56	103	130	123	71	39	84	95	149	103	145	238	58	147	6	323	131	114	149	463	52	293	58	198	80	160	45	39	1	12
HSPA5	324	1624	633	460	1444	648	794	1179	598	1241	854	1080	852	1197	556	760	1896	1919	2440	712	1023	320	1377	3081	592	1182	1421	352	998	639	2180	1073	409	600	797	2508	539	1868	831	1223	1224	3375	1794	2787	873	226	297	1673	288
ID1	3	583	14	145	200	1234	55	62	148	169	97	1061	553	322	2860	13	4	86	90	643	1200	9	241	50	35	83	7	861	922	325	1088	23	901	3	31	154	173	91	544	980	11	87	1096	38	223	222	152	83	105
LAMTOR2	38	47	63	66	176	247	100	13	73	173	72	122	5	206	25	74	31	164	124	41	165	198	91	143	36	143	59	69	118	46	83	77	105	165	148	227	35	88	340	125	69	5	127	82	256	91	40	502	67
MAL2	69	47	22	74	50	21	76	51	78	60	40	22	54	75	50	38	7	9	8	31	18	111	99	40	16	17	48	26	48	157	73	115	28	121	70	54	77	43	15	13	79	55	63	7	122	171	23	8	46
MALAT1	29	2091	136	56	91	151	137	130	333	461	169	569	487	167	627	55	847	52	287	66	49	36	389	259	246	225	328	162	381	357	366	361	74	68	255	51	52	375	412	102	1209	114	772	344	96	66	38	345	5022
MTDH	190	419	317	503	272	474	326	321	483	376	317	522	396	188	493	532	252	393	329	243	384	294	219	282	438	337	312	163	239	398	350	89	377	168	655	668	374	416	258	292	224	156	426	228	179	165	682	534	187
RNF25	30	16	20	92	0	51	78	27	28	51	79	72	108	1	87	0	27	111	61	38	29	0	0	0	9	51	1	0	86	0	67	31	44	38	46	0	0	0	118	85	54	0	0	101	58	144	36	0	0
SKP1	93	71	131	117	158	96	78	120	103	74	178	102	112	178	79	104	193	175	76	191	195	172	155	103	125	115	68	92	136	154	125	196	123	86	180	176	169	57	150	147	96	114	139	163	119	117	84	177	186
SLX1A	66	38	3	34	44	60	65	96	45	31	38	39	38	97	44	0	51	97	31	85	50	27	23	78	16	135	39	37	22	26	47	38	10	108	101	18	29	54	48	128	70	115	8	12	17	22	39	47	19
SRP9	34	52	51	39	47	67	32	28	42	44	35	42	56	45	52	24	66	23	67	60	67	34	28	37	40	65	52	83	32	45	37	39	58	39	44	38	50	31	46	57	31	27	36	52	38	33	49	49	59
STK24	29	112	9	107	42	122	28	19	130	67	55	70	23	147	49	118	30	67	102	184	93	105	69	33	36	41	82	126	70	59	82	72	32	53	10	58	26	48	31	53	72	61	55	52	86	23	107	56	146
THYN1	135	58	53	112	36	84	114	16	140	72	2	203	60	265	75	44	35	112	87	48	80	102	10	21	279	259	329	28	250	35	62	63	437	73	93	117	118	98	117	62	9	67	269	86	11	271	47	233	53
TIMM10B	24	24	18	86	44	44	9	12	192	33	111	66	30	47	54	22	11	117	101	47	177	1	23	27	52	131	52	64	20	52	27	1	48	38	4	117	37	36	0	69	0	33	2	0	0	83	0	30	227
TMEM242	105	162	117	24	118	69	193	69	359	476	280	480	60	43	84	279	38	282	164	10	119	408	264	423	12	12	146	34	319	75	225	296	8	476	242	146	49	169	0	2	5	213	429	281	46	326	333	6	188
TMEM258	55	57	81	44	51	61	41	54	74	25	95	50	63	68	86	60	78	77	75	67	54	62	25	8	136	48	98	39	90	55	95	42	76	65	137	27	50	25	61	95	44	53	58	68	64	47	46	83	72
TSPAN4	527	736	596	536	347	88	668	498	597	522	385	411	323	492	845	535	639	595	557	479	154	517	416	1048	441	397	548	255	443	336	310	547	388	338	594	668	696	258	228	543	826	592	114	468	437	224	1227	698	544
UQCRQ	92	156	170	104	97	190	103	98	189	111	107	68	104	146	77	85	143	69	108	134	98	80	118	292	136	111	154	189	184	108	65	94	122	185	123	77	154	118	102	176	259	144	133	80	155	102	85	93	87
CYC1	901	1608	1247	1970	873	1563	902	927	1745	776	1114	951	1493	1623	1055	1473	868	1352	1196	749	1697	1079	1588	1097	1064	2170	1261	702	1729	960	1453	1254	1502	1345	1505	698	1314	1634	2394	1499	753	2129	1844	1149	1566	672	1427	999	721
FAM118B	0	42	46	149	57	22	1	0	7	9	1	34	21	116	54	0	3	10	1	56	53	0	11	105	127	2	0	61	146	1	26	68	34	0	1	2	58	0	254	51	55	83	182	0	16	39	38	2	1
FUT8	4	1	2	2	5	3	1	0	3	2	2	1	3	1	1	5	8	6	68	76	4	1	3	4	0	4	0	2	1	37	52	8	0	18	1	0	3	4	34	0	114	3	136	0	0	0	238	0	2
GTSF1	244	147	367	203	405	208	618	57	123	123	398	278	329	364	449	163	383	374	316	116	189	218	106	229	614	504	349	268	181	278	465	174	351	293	357	99	35	278	186	522	23	426	326	376	114	185	286	360	153
LOC102725352	6	59	14	25	10	151	74	3	156	31	8	33	25	50	32	39	70	15	4	4	6	43	10	28	6	37	18	27	11	18	4	40	10	40	9	13	5	43	10	49	59	6	219	69	23	43	4	47	13
MARCKSL1	293	356	802	491	323	527	458	176	647	228	605	206	325	651	462	192	321	453	755	380	410	422	403	215	726	641	241	291	664	296	290	640	152	179	535	493	366	447	390	425	489	980	789	581	230	474	301	255	598
QARS	131	106	38	172	194	134	194	266	57	252	187	83	26	188	271	31	180	173	210	156	32	0	486	184	219	108	232	160	171	106	6	184	123	81	108	85	60	83	1	98	95	130	74	178	0	142	109	208	307
REEP5	332	131	424	176	294	94	19	215	269	269	206	353	153	125	624	237	8	58	159	190	334	184	46	242	271	37	135	4	259	98	390	11	136	173	77	592	45	64	341	100	192	189	131	22	153	58	359	314	17
RPL35A	228	292	263	229	255	249	220	244	228	281	302	415	262	130	270	194	184	184	190	177	64	201	151	243	236	305	278	440	141	351	172	150	354	378	347	170	250	204	314	129	230	77	178	80	157	343	265	354	382
SAR1B	10	4	9	4	9	2	2	2	7	44	14	38	4	9	13	9	8	2	4	2	4	3	3	15	4	4	7	3	0	9	1	5	5	17	7	23	1	3	4	0	4	2	2	9	7	7	7	1	12
SNRPD2	216	183	129	107	112	57	123	169	163	198	240	98	95	124	66	55	97	155	133	71	98	49	60	74	106	180	130	195	133	126	90	96	130	112	148	59	120	115	51	104	47	120	90	33	125	13	172	47	86
SNRPD3	148	274	196	158	94	29	115	164	116	248	244	214	220	391	246	143	315	252	237	140	125	138	64	51	321	237	83	402	243	113	291	300	185	308	136	288	196	450	85	128	28	97	77	210	124	377	438	239	227
UG0898H09	0	3	0	0	0	4	4	0	0	0	0	0	0	0	0	0	0	2	0	0	0	0	0	0	0	0	0	0	0	0	0	0	0	6	0	0	0	0	0	0	0	0	0	0	0	0	1	0	0
AKR1A1	387	149	132	421	105	246	99	200	2	1	180	249	170	169	156	254	64	42	158	127	242	216	314	492	230	194	293	121	360	209	337	374	265	6	3	59	484	324	397	150	442	160	3	73	1	92	283	454	115
ASAP1	0	34	32	159	42	9	41	3	66	189	54	3	2	99	12	1	3	13	27	3	153	105	49	102	109	2	2	10	27	28	100	68	404	72	1	140	74	0	8	0	37	160	0	3	1	0	249	40	3
ATF4	167	81	157	64	97	139	101	38	160	220	14	163	81	7	149	199	156	17	144	57	15	3	44	52	179	0	6	13	4	15	67	295	158	139	102	30	85	2	105	168	2	242	75	1	133	39	76	139	117
BSCL2	168	22	70	38	207	259	153	104	79	78	6	28	1	77	48	13	132	184	0	130	69	25	267	115	266	149	121	0	209	0	113	34	158	203	27	229	130	0	74	306	195	156	77	21	3	1	131	0	162
CLPTM1L	279	363	619	227	354	248	349	88	168	713	184	276	75	241	483	289	364	415	139	307	228	202	525	270	384	204	810	230	562	297	125	431	335	205	205	262	322	141	284	3	610	72	258	209	109	428	437	128	110
FAM207A	60	326	124	179	6	28	2	69	31	79	62	80	143	44	208	111	58	189	197	2	23	2	72	15	8	222	91	6	42	58	50	106	9	109	99	7	7	185	181	16	388	281	12	4	213	89	6	79	44
NACA	780	792	704	816	849	484	785	488	895	1145	1071	732	822	985	676	467	914	938	857	879	492	1179	632	895	1174	755	749	1346	754	685	828	580	974	1054	1219	569	864	597	1059	764	476	601	808	831	1352	1284	1113	696	346
PCBP4	48	10	62	0	11	117	46	19	108	59	12	53	9	101	51	63	0	67	2	30	255	69	0	99	4	39	36	52	10	64	55	5	0	0	0	108	109	0	84	47	45	0	0	51	0	81	88	47	0
PRELID1	881	955	1116	1251	788	517	398	328	978	1128	1212	974	1024	521	581	444	978	1341	992	461	448	1009	797	609	1068	932	359	818	1463	1114	1280	1202	1190	519	716	2177	1143	899	763	527	234	1104	1064	851	1490	1156	779	702	219
PSME1	550	268	567	234	539	538	151	248	332	364	652	527	487	555	114	329	169	366	790	822	713	503	569	464	337	589	375	386	561	178	649	320	619	697	406	468	587	565	664	1029	510	690	292	862	614	527	485	261	1023
PTTG1IP	432	484	624	397	341	431	162	363	325	366	355	607	354	231	423	184	370	288	633	509	594	604	595	494	310	374	595	203	368	296	253	1079	408	698	144	330	526	432	236	366	431	321	457	570	161	248	472	533	143
RNF103-CHMP3	33	5	15	33	10	41	9	9	10	12	27	17	12	21	16	1	11	39	21	44	2	5	3	1	1	8	7	1	13	0	21	22	20	67	20	10	47	9	12	8	4	30	59	72	24	34	14	4	4
SNURF	33	42	75	25	40	128	31	23	21	24	31	43	44	58	18	33	8	15	51	55	55	58	99	33	14	12	11	27	22	23	5	132	31	45	59	19	82	52	17	43	34	61	96	32	18	8	29	26	2
SRSF11	247	182	329	281	227	202	371	179	191	247	250	425	98	248	429	191	503	624	697	384	275	217	481	409	227	699	68	700	123	398	332	286	616	25	3	512	194	65	153	538	121	739	165	436	240	246	424	289	6
TSPO	674	115	262	452	141	368	273	234	190	283	284	140	117	133	271	218	336	159	697	649	135	83	393	400	205	178	390	655	179	560	137	1	136	133	294	289	406	214	520	160	283	33	408	444	175	6	502	286	318
UQCR11	278	178	110	204	62	117	138	156	246	179	142	200	125	205	296	171	28	128	121	355	227	95	78	117	63	43	190	138	128	331	199	104	146	154	86	58	236	52	142	316	228	65	47	65	130	51	186	125	82
ARF6	186	104	345	65	68	37	51	140	136	95	34	130	75	143	71	107	84	106	157	106	237	79	96	105	84	127	65	120	148	94	379	147	55	81	14	231	102	129	101	126	46	177	76	125	141	74	269	101	39
C4BPB	0	65	32	0	23	1	61	0	1	3	30	23	0	1	0	0	0	36	5	1	143	73	1	23	0	0	131	1	60	175	0	487	105	1	0	0	2	0	0	90	25	21	0	32	96	2	0	1	2
C9orf16	155	16	173	74	65	220	176	258	1	100	129	240	189	136	200	74	172	133	198	202	264	70	139	200	116	143	139	0	1	10	164	3	345	226	342	85	214	367	219	100	497	2	1	1	112	0	262	0	486
CALR	423	574	392	340	567	279	242	253	290	220	266	482	482	157	349	236	507	415	379	436	542	147	299	455	351	387	366	344	143	48	230	311	388	342	397	673	354	345	220	271	558	610	246	589	209	137	286	504	386
DNAJA1	188	280	282	451	198	158	126	200	308	217	158	366	245	328	383	150	548	248	150	459	170	382	171	393	395	403	260	213	350	200	387	188	505	115	165	126	170	485	198	308	164	296	112	536	357	166	311	184	99
FUCA1	15	21	29	45	47	15	57	1	34	42	12	91	23	22	60	0	34	1	87	147	52	0	20	27	127	68	112	23	2	64	44	67	28	25	0	1	93	23	129	85	106	73	2	50	0	0	28	57	139
GADD45GIP1	866	466	699	587	267	880	120	721	584	620	849	423	826	1013	381	903	621	378	362	468	280	559	517	414	380	1079	260	962	1029	470	458	1307	1067	360	180	1165	459	755	551	549	546	1102	432	241	844	714	483	146	234
HN1	1229	1164	2001	1223	852	434	1100	604	1201	845	550	787	408	980	606	575	907	744	2003	496	190	1258	380	752	1029	1780	2123	1347	657	383	890	599	1477	1198	2176	703	965	397	1232	1248	662	1202	906	691	634	1417	790	557	49
HSPB8	186	1	0	122	54	94	63	83	107	0	1	79	8	20	1	89	1	55	0	1	0	1	0	94	0	1	180	1	1	47	0	58	0	19	0	97	1	151	65	62	37	102	14	228	280	0	2	203	22
IFITM1	232	182	92	164	176	141	130	202	178	69	171	111	213	208	311	63	53	90	155	143	229	196	188	127	172	135	126	195	115	152	119	145	156	223	175	120	118	176	159	214	311	186	349	120	112	75	121	222	149
JTB	143	885	518	247	667	885	383	921	317	791	411	291	639	771	406	1125	591	750	879	1204	422	645	547	662	310	876	533	996	328	743	293	647	404	575	1775	377	205	555	590	1165	431	781	342	275	1359	542	543	702	438
LAMP1	94	186	117	217	257	179	222	160	324	183	256	127	275	333	219	91	239	141	240	237	214	31	152	329	109	290	193	107	292	611	164	555	178	363	232	273	181	262	219	84	180	147	413	154	340	73	216	118	227
LAPTM4A	25	36	24	40	39	71	42	34	47	68	31	60	49	37	73	52	48	38	54	29	57	18	35	42	36	68	86	29	43	64	36	47	26	54	32	48	37	24	38	23	60	38	124	42	44	16	27	126	62
LDHA	945	601	710	722	772	338	804	959	909	490	521	992	461	753	637	629	549	665	680	836	1085	1517	1070	664	641	625	442	863	1066	653	932	531	648	747	1037	948	615	665	770	640	381	872	794	771	542	642	758	750	742
MAGEA3	24	21	34	20	39	12	39	15	47	20	13	16	22	19	36	12	16	35	13	11	19	31	10	16	34	26	27	23	26	14	19	24	26	22	26	16	12	7	16	56	10	23	23	21	20	20	20	15	23
POP4	235	184	117	110	71	49	38	144	264	44	103	85	169	42	158	138	25	1	124	352	80	2	94	12	390	43	53	165	153	91	38	114	56	51	1	259	55	270	117	0	147	172	208	256	3	36	81	6	88
PPP1R3F	0	0	0	0	0	0	13	0	0	0	0	0	0	0	0	0	0	23	0	0	0	0	0	0	0	0	0	0	0	0	0	0	0	0	0	0	0	0	0	0	0	0	0	0	0	0	0	0	4
PXN	205	117	173	282	145	113	175	304	217	136	93	39	146	100	254	125	218	114	192	109	1	104	65	228	113	172	204	12	78	158	340	229	246	24	214	200	325	95	2	0	61	118	66	199	11	118	100	3	59
RNF7	192	275	182	240	266	233	120	210	185	160	166	79	121	478	120	159	183	350	110	182	107	290	110	147	152	294	225	71	409	217	175	81	84	329	509	224	141	185	282	62	160	178	142	128	8	253	122	245	310
RPL31	151	148	157	185	133	151	188	208	171	273	163	114	139	163	164	178	201	120	151	128	99	133	113	243	203	196	261	231	443	233	91	117	206	317	203	100	299	63	253	126	148	65	114	95	193	180	132	135	197
SKAP2	103	21	58	100	16	59	44	37	8	142	72	59	9	44	12	45	1	108	137	33	90	121	1	218	53	13	16	211	268	160	0	9	15	38	52	92	0	4	34	0	15	3	1	41	65	225	34	61	5
SUMO2	88	150	92	77	94	71	89	83	92	78	65	66	123	72	81	59	63	53	100	83	99	78	78	81	96	87	128	137	126	98	91	161	105	103	195	94	56	60	109	179	54	31	73	70	65	91	111	94	123
TAF6	187	304	341	162	142	118	76	125	388	312	134	213	260	241	193	321	187	313	258	302	392	170	144	215	97	237	408	200	478	143	459	164	124	171	148	534	121	233	352	110	235	317	219	165	189	5	249	456	42
TIGD3	0	0	0	0	0	0	0	0	0	0	40	1	0	0	0	0	0	0	29	0	0	0	0	0	0	0	0	0	0	0	0	0	0	0	0	0	0	132	0	0	0	0	0	0	0	0	0	28	0
XRCC6	311	203	170	313	87	234	87	206	265	354	83	183	125	111	248	266	483	362	303	85	349	348	230	129	116	168	96	162	268	335	215	141	97	21	138	257	105	64	103	92	220	184	249	364	320	197	145	255	106
AATF	74	286	163	144	180	182	162	109	274	365	59	127	240	78	372	108	144	217	178	117	326	363	202	112	115	265	484	149	154	124	113	280	94	408	111	388	187	189	0	185	167	15	55	154	235	4	182	231	68
ARL6IP1	107	1231	513	621	621	322	396	69	537	278	68	366	365	351	548	72	128	222	1987	270	229	63	124	147	230	253	845	346	847	378	108	44	244	103	1023	467	640	415	444	112	207	255	1459	224	322	210	1266	410	78
CFAP20	412	168	178	204	134	82	78	89	127	294	1	23	226	2	90	176	104	127	112	101	50	266	108	102	143	311	139	0	183	91	157	80	367	47	1	1	94	193	1	0	5	0	0	133	259	2	210	18	18
CRBN	2	17	13	0	22	4	4	51	5	3	21	1	0	47	24	11	8	0	3	1	8	8	6	2	0	9	1	2	11	6	46	0	0	0	1	0	10	10	0	0	4	0	0	0	12	7	2	14	4
FAM162A	86	51	79	57	78	88	63	145	73	104	132	168	157	74	36	142	65	165	33	3	101	2	248	48	34	26	57	141	116	55	37	31	87	127	4	105	40	30	80	222	38	18	5	98	189	91	5	76	114
GTF3C6	34	45	49	46	42	40	43	49	50	72	49	43	59	68	39	17	53	60	47	95	57	24	87	50	54	64	62	37	55	60	36	74	88	43	69	45	55	73	82	57	65	87	53	48	58	26	40	27	70
HIST1H2BK	43	87	179	17	84	154	161	62	13	117	74	144	53	127	44	37	46	48	71	121	156	37	25	94	10	50	39	56	43	57	27	57	222	96	102	4	3	135	117	95	22	155	186	5	6	103	23	30	106
LINC01551	9	9	19	15	3	24	10	4	85	40	5	13	27	22	9	4	40	21	9	7	6	11	16	44	6	42	11	24	16	27	9	15	38	5	11	18	4	14	19	1	27	2	4	30	15	5	7	22	36
MRPS6	114	238	53	348	56	149	204	142	155	175	60	138	291	60	62	196	74	48	86	292	160	103	0	110	77	191	76	54	39	208	14	86	92	200	320	57	97	136	203	178	63	45	92	152	259	114	120	18	9
PANX1	4	18	21	10	40	11	61	14	4	50	1	28	12	2	7	47	2	26	24	55	1	11	0	34	1	58	1	23	2	2	79	0	1	2	0	43	28	15	20	0	79	31	0	1	39	24	23	44	0
SPDEF	130	45	105	15	67	0	222	52	7	0	44	51	3	68	0	71	30	17	197	81	267	300	68	62	432	177	0	8	0	70	25	200	44	56	102	52	0	156	7	38	276	7	0	10	3	81	104	0	146
SSBP1	158	162	174	177	80	34	89	178	131	129	136	105	160	126	229	222	188	221	91	257	86	424	119	106	184	216	139	126	159	110	124	87	247	203	255	198	154	93	106	147	64	165	237	192	182	105	139	97	91
TIMM13	1057	510	497	803	739	325	716	409	691	1030	641	509	722	733	519	143	794	411	391	595	400	592	873	309	620	719	728	751	519	893	455	319	532	157	974	80	758	880	819	608	149	736	664	594	809	747	778	306	148
TMEM14C	63	50	40	37	32	22	48	38	53	68	70	40	108	41	35	49	47	42	31	38	44	49	49	56	33	48	80	92	37	38	40	41	31	40	37	48	40	43	22	24	39	43	41	51	45	228	46	59	79
ZFAT	0	1	0	47	1	1	2	0	0	0	29	4	0	0	2	0	0	0	0	0	0	30	3	0	0	0	1	54	20	0	17	39	0	34	12	0	1	11	0	2	0	0	0	0	3	28	107	0	0
ZNF718	7	1	1	1	0	0	2	0	1	1	1	1	1	0	2	0	1	0	0	0	0	0	0	0	0	0	1	0	2	0	1	3	0	0	0	1	0	1	0	0	1	0	0	0	0	0	0	0	2
ABI2	38	32	56	44	27	51	23	32	63	22	30	59	64	70	35	55	7	89	105	199	1	29	85	112	183	115	24	45	40	27	35	62	62	33	43	107	2	40	36	2	36	57	9	4	1	90	19	2	69
ACP6	38	42	3	0	9	37	0	4	5	105	2	66	65	9	5	0	6	61	53	0	0	94	5	0	61	140	108	1	51	0	36	0	0	0	0	219	0	113	70	0	62	0	0	0	0	0	0	0	0
APBA3	57	26	51	23	0	90	1	107	41	39	0	57	1	58	0	0	38	0	44	0	0	0	102	109	0	71	94	0	79	54	10	1	18	33	0	0	88	0	0	0	2	0	0	0	71	0	0	115	0
BIRC5	189	545	572	698	4	41	77	1	691	380	3	349	247	183	237	1	359	223	1007	207	60	148	10	29	520	573	430	227	424	65	634	8	69	446	638	281	648	9	242	0	70	371	149	341	251	500	1172	49	4
BRK1	420	619	766	984	988	701	1087	291	601	1075	691	602	714	757	846	544	971	590	877	341	370	1155	629	491	1237	538	630	1154	445	310	681	985	921	670	300	700	412	788	1469	1029	372	491	330	368	427	915	848	385	853
C1QBP	248	513	598	547	585	294	353	610	462	643	228	392	703	676	464	196	810	437	429	397	277	747	462	682	439	661	665	351	767	349	543	289	1191	438	259	795	626	316	582	429	232	635	637	567	974	416	491	1289	130
COX7A2	81	86	125	81	121	83	67	92	144	98	188	88	118	85	101	120	144	82	120	75	126	131	108	113	123	104	97	94	103	145	78	182	112	106	94	74	73	111	192	110	111	114	157	117	143	113	95	76	225
DAD1	324	231	345	209	255	248	258	226	262	321	321	282	277	259	412	169	244	356	461	279	335	355	456	418	244	309	259	151	175	389	93	378	385	642	395	236	377	320	487	263	332	237	336	356	225	325	337	232	154
DAXX	153	153	190	145	249	246	96	300	390	47	82	85	127	144	470	99	292	110	234	185	113	71	36	226	276	353	248	167	131	88	144	547	132	216	235	132	205	304	38	122	320	342	18	128	11	95	111	94	94
DOK4	63	12	30	75	79	22	132	53	28	0	19	1	52	78	24	38	104	63	6	5	38	0	0	31	134	17	21	9	6	0	0	0	0	14	54	71	284	84	0	0	133	0	42	151	168	0	117	107	46
FOPNL	18	22	36	49	19	3	22	53	40	24	14	17	34	25	10	6	61	9	169	0	52	29	8	15	17	84	30	4	15	26	4	22	31	4	47	13	34	20	1	19	17	28	25	20	3	0	21	3	4
GTF3A	111	157	28	90	112	196	181	199	200	315	198	220	240	156	97	366	51	128	126	2	255	160	61	261	62	261	339	61	322	100	396	229	194	288	156	331	145	438	259	152	144	61	234	120	270	245	170	234	256
GUCD1	90	29	0	65	36	0	25	79	105	54	31	0	52	40	33	0	91	43	30	74	40	0	1	21	71	60	39	0	42	0	79	56	90	39	82	199	111	27	113	1	2	126	57	0	0	56	7	27	0
HSP90AA1	107	501	473	430	250	221	178	211	333	212	166	132	448	307	263	43	538	371	151	135	213	267	64	55	139	94	594	52	417	291	74	99	183	265	442	325	296	322	79	14	408	373	261	82	146	376	392	85	68
KCNQ1OT1	9	55	38	33	41	49	33	19	82	20	18	55	63	25	42	22	76	40	29	33	18	65	57	21	69	20	49	34	33	73	43	87	33	32	25	81	14	60	41	31	43	39	42	58	11	32	71	8	102
KHSRP	84	88	45	76	59	30	14	71	72	33	45	51	74	72	33	16	44	73	78	11	47	24	52	8	76	57	130	28	98	136	3	142	32	61	82	35	126	93	2	30	55	118	23	7	53	30	82	22	88
LRRC59	826	529	686	703	530	500	569	785	548	673	697	750	492	616	315	594	764	999	471	521	861	749	745	613	776	288	752	441	814	776	808	904	797	887	491	801	854	472	526	473	350	1004	869	739	655	638	795	607	193
MIEN1	301	908	575	309	78	194	769	196	272	314	341	574	280	825	88	559	241	279	374	181	478	701	1022	162	321	833	600	350	34	286	127	466	577	227	278	704	63	216	208	447	595	317	427	628	1210	957	44	151	1350
MLEC	701	986	574	689	1529	480	495	628	1258	165	1008	676	726	893	586	588	664	980	453	978	957	786	961	732	794	525	593	635	394	854	1207	1235	311	277	426	869	599	702	784	571	1287	1979	699	1322	976	331	454	404	805
MRPL18	78	124	167	210	84	123	98	149	258	232	136	197	209	181	124	162	179	132	155	206	127	91	157	93	148	183	405	88	125	240	123	86	67	235	121	183	171	289	189	114	135	175	116	112	94	227	218	209	55
MYL12A	273	321	239	198	162	199	172	193	277	211	93	127	187	138	203	242	239	173	113	94	107	258	208	98	118	272	141	185	119	199	143	344	284	78	192	253	126	202	143	213	206	142	135	382	315	207	95	435	84
PCBP1	133	53	54	101	41	35	39	80	31	20	40	18	118	23	107	75	44	57	42	6	47	35	55	58	84	48	17	110	15	62	97	107	15	124	49	48	47	16	36	66	32	42	52	65	79	163	53	98	14
PCSK9	92	25	1	15	112	107	78	33	112	87	132	143	52	134	33	162	115	27	101	56	89	0	51	85	0	1	211	100	1	47	0	340	0	0	64	2	121	146	39	31	77	123	0	0	68	1	73	36	229
PINK1	74	1	48	102	61	46	55	49	34	43	43	10	52	5	51	46	40	32	28	12	102	52	6	16	24	55	52	17	96	6	12	0	27	33	17	3	90	0	31	4	15	24	34	31	0	2	8	45	63
RPS14P3	62	76	129	120	95	28	85	131	91	88	148	106	203	125	103	117	114	166	187	142	75	224	85	141	74	143	135	136	153	181	128	107	149	255	98	119	153	190	138	117	62	94	123	202	107	115	59	62	197
RPS27L	168	59	78	77	17	43	85	32	54	71	49	44	21	78	51	69	76	10	162	78	32	54	84	71	165	10	121	321	49	123	94	72	79	131	58	24	26	206	105	23	165	7	41	97	14	18	72	35	136
SEMA3E	13	22	23	13	2	41	15	6	137	50	5	18	46	29	10	5	56	30	6	7	6	14	24	62	11	165	14	16	19	30	6	19	23	10	7	32	5	30	16	2	43	6	12	16	30	6	8	23	19
SLC38A5	0	0	0	40	0	0	0	0	0	14	0	0	0	0	142	0	0	0	0	0	0	0	0	0	0	0	0	0	0	33	0	0	0	64	37	0	94	0	0	0	0	0	0	0	0	0	29	0	0
TECR	167	158	290	380	382	105	299	453	294	250	439	153	362	242	217	393	633	440	358	200	417	480	274	596	606	174	143	83	399	289	537	388	209	286	103	141	279	195	744	895	472	542	741	461	628	266	305	343	810
THOC7	16	42	8	38	9	34	8	4	7	16	4	20	21	14	14	10	10	20	11	7	8	15	34	7	22	18	14	3	9	13	59	5	22	12	22	10	10	9	15	4	17	11	8	20	13	9	11	19	9
TP53RK	47	42	18	48	37	5	1	0	24	1	12	80	26	1	0	1	5	25	88	0	0	6	1	0	45	17	61	16	36	18	29	35	53	1	0	24	48	1	0	2	50	8	0	10	0	2	0	148	0
ATP5L	92	60	56	142	91	23	35	92	49	65	77	149	63	37	62	52	55	35	90	80	77	56	64	45	42	86	71	88	136	93	37	79	71	176	32	66	76	39	71	53	66	47	100	35	73	70	87	52	91
ATP6V0B	1639	1047	1024	1729	926	1189	1158	919	1209	1271	1384	1020	957	712	958	761	1696	751	669	1356	829	1771	1172	1025	1533	631	1077	1748	1688	1130	882	2174	1522	648	645	1063	1556	1212	1768	1071	1196	1160	682	1437	825	962	1342	1562	1027
ATP6V1C1	11	21	4	24	4	10	18	36	50	27	9	12	19	4	12	1	9	3	10	5	7	4	2	6	7	22	22	3	15	4	16	4	2	41	13	2	25	10	1	3	8	17	6	6	3	6	7	36	4
C11orf58	25	117	88	59	62	161	21	112	59	58	98	95	43	79	76	26	143	32	113	62	35	142	152	39	179	57	76	90	144	68	70	53	91	35	99	76	104	60	70	35	81	57	36	28	44	36	36	33	35
CCSER2	2	5	1	16	33	20	0	21	1	0	16	44	3	1	6	0	3	1	17	38	1	0	3	0	0	1	83	1	21	1	18	0	0	42	0	0	0	1	0	0	4	0	2	1	1	0	36	0	4
CNPY3	124	71	199	232	129	223	202	148	290	102	178	375	106	236	431	224	328	111	447	151	345	155	380	440	203	233	123	262	206	36	173	248	227	217	260	98	79	358	292	345	529	475	593	334	110	551	83	649	123
COX20	19	11	34	21	6	114	20	3	77	3	26	64	16	12	7	4	45	27	16	32	10	64	25	11	47	60	16	48	53	5	9	25	2	3	43	86	9	9	76	13	60	57	18	5	11	3	17	25	27
DNAJB1	342	271	505	305	234	487	297	208	135	378	196	470	157	286	320	142	434	745	161	369	462	659	358	519	302	334	225	297	380	187	281	200	377	168	133	828	226	348	213	107	346	540	530	346	857	407	121	213	122
EPHX1	6	46	15	12	120	153	49	30	19	59	44	56	84	101	15	93	10	18	24	123	77	9	87	45	71	41	11	30	41	41	29	14	33	59	39	25	10	93	98	45	173	86	118	27	29	23	43	40	95
FOXJ1	0	49	0	21	0	40	73	50	0	0	0	9	50	152	0	37	25	0	51	0	44	3	5	0	14	93	29	0	0	0	0	0	3	0	0	0	69	0	51	0	0	0	24	0	0	0	0	27	87
H2AFV	224	204	277	286	362	264	137	151	295	509	226	262	271	183	239	89	195	395	258	515	418	223	135	255	224	345	302	257	311	432	312	173	321	149	306	217	212	52	376	72	536	245	583	332	460	365	232	349	383
IL32	328	119	45	50	15	230	259	124	234	112	373	113	347	157	120	110	278	134	496	351	135	157	111	82	133	208	76	365	479	72	106	370	453	192	253	274	109	157	218	323	200	128	383	514	320	287	2	293	18
KIAA0101	86	41	121	40	52	58	40	115	114	105	8	38	99	85	41	35	179	117	51	42	18	60	36	66	189	176	137	83	68	150	29	34	55	35	30	308	26	125	49	8	40	24	10	37	38	27	64	34	189
MGST3	355	264	240	302	523	318	411	277	211	270	285	422	257	425	411	583	99	207	308	336	281	205	410	779	176	288	259	604	267	209	300	57	627	113	288	112	423	608	462	737	759	340	192	282	261	102	208	365	395
MYH9	236	107	199	411	302	35	195	148	216	208	103	105	100	128	167	202	313	275	458	44	127	86	149	322	336	161	272	31	406	116	198	399	46	15	156	205	237	208	22	33	168	116	266	688	79	202	296	321	33
PDIA3	175	377	254	216	204	206	217	318	337	280	342	237	362	334	217	174	651	271	754	248	349	60	302	385	423	411	255	256	598	321	622	388	326	157	597	710	177	412	234	267	584	430	465	409	258	62	196	646	292
PDZD11	78	110	82	164	200	24	93	93	98	155	151	207	211	164	123	32	90	178	149	143	5	149	43	118	124	35	128	208	59	130	115	73	140	73	260	174	143	108	67	20	119	140	365	91	29	349	67	51	46
PPP1CA	796	572	542	760	425	677	423	733	712	552	498	852	443	479	401	818	444	455	243	371	996	757	387	420	286	728	561	263	757	705	689	784	684	607	401	498	444	858	983	637	507	709	807	587	533	330	631	179	577
RAB7A	179	318	327	338	239	263	156	149	243	288	304	89	193	341	409	63	133	120	378	299	238	282	314	211	110	113	133	143	123	251	334	423	101	234	14	321	346	149	257	169	275	224	162	418	384	211	217	146	76
RAC1	317	212	335	291	225	130	121	320	233	124	292	245	200	398	111	238	260	421	187	357	264	382	130	281	214	206	262	184	555	224	326	536	289	322	228	438	297	178	365	409	437	163	432	74	126	196	271	753	223
RPN2	494	795	940	508	740	162	657	786	499	471	787	874	578	529	612	325	808	587	1030	587	1099	195	421	834	740	300	705	667	862	1075	991	875	598	545	952	429	705	879	1105	255	1061	1154	1116	753	453	32	610	1195	795
RPS15A	96	86	141	63	134	51	59	239	93	87	143	64	78	104	100	98	81	148	55	48	40	172	61	79	104	83	149	179	163	223	45	76	147	68	57	57	71	108	179	78	187	28	62	104	57	79	111	69	171
SAA1	392	120	49	105	163	505	86	68	96	255	288	18	96	173	142	204	208	98	8	576	44	63	8	40	179	145	721	130	41	120	56	438	426	69	47	169	99	260	437	72	268	142	14	11	133	20	93	54	20
TMC6	23	297	31	73	139	189	152	12	46	79	83	116	158	25	54	29	93	112	119	200	53	162	292	326	135	250	66	0	58	58	110	184	265	0	343	37	58	134	180	61	209	4	1	154	42	207	129	203	252
TNFAIP2	211	209	80	36	75	70	134	244	85	272	15	120	99	83	261	177	47	52	140	76	137	39	53	67	48	39	97	115	61	53	35	7	258	275	30	99	49	38	213	75	175	15	105	35	14	22	56	250	140
ACLY	86	102	171	137	118	144	109	92	224	104	155	279	86	162	219	131	114	240	176	130	155	160	151	338	174	159	175	123	206	140	145	208	92	127	34	181	179	143	107	132	81	280	127	160	153	251	143	152	389
AGPAT2	219	98	257	325	103	340	275	174	290	69	88	430	320	319	148	122	236	598	219	169	768	396	84	161	232	72	98	489	421	487	108	279	3	481	158	659	522	45	116	257	138	11	260	63	631	370	299	368	1224
ARL6IP5	43	146	73	158	147	65	223	52	222	149	179	210	87	34	253	76	82	267	168	148	24	6	256	282	160	9	101	182	286	456	421	332	22	158	172	26	43	121	13	262	302	173	173	497	186	19	130	72	13
CCDC61	0	11	0	5	0	0	0	8	0	0	0	1	0	0	0	4	0	0	13	0	0	23	3	0	0	0	19	0	1	0	0	3	0	17	0	1	0	0	0	2	6	5	2	0	0	0	0	18	0
CLPTM1	84	67	95	70	201	154	274	109	137	131	114	75	88	162	145	92	89	48	106	161	176	30	64	136	94	84	93	88	131	152	150	68	3	103	267	94	167	158	140	106	132	245	251	116	119	15	126	277	199
DCXR	172	294	555	133	120	100	204	316	342	108	102	316	139	453	5	431	419	305	108	72	299	198	269	113	410	115	212	252	100	211	224	224	114	96	213	306	186	230	711	669	154	258	218	220	165	462	104	272	16
HNRNPR	97	101	138	122	116	62	205	156	286	235	169	261	424	53	292	204	133	150	132	63	224	146	87	132	61	145	103	279	461	6	248	105	95	38	165	400	118	268	105	195	67	60	176	27	143	83	51	190	18
KNOP1	42	125	129	38	97	108	25	64	162	15	65	98	11	108	16	141	7	210	55	112	87	197	8	7	8	13	368	134	7	1	4	143	5	113	17	44	20	197	81	30	51	33	2	327	125	53	30	41	3
LSM4	1194	915	780	866	709	461	1073	396	701	1011	845	726	1001	1750	525	440	1209	1213	911	847	772	739	1292	1220	972	1452	947	389	1242	206	1137	599	1489	487	1569	630	1271	993	1313	397	453	1550	656	737	614	664	636	1085	279
LYPD1	68	63	228	2	0	0	23	1	0	1	51	0	2	0	100	129	186	39	118	369	0	40	133	0	76	48	56	107	0	100	0	0	22	47	75	0	0	0	0	0	38	61	258	137	82	277	0	0	2
MFSD5	114	27	46	175	224	103	54	146	83	121	177	299	161	57	57	173	94	134	143	140	201	13	275	273	91	67	196	91	59	522	127	339	4	86	76	0	259	114	150	236	562	90	70	1	417	462	146	171	119
MRPL14	1041	1055	1074	847	801	424	1252	1099	908	913	918	1508	572	1068	575	867	1324	574	1226	1275	802	606	1078	1002	910	1434	1248	772	402	955	1015	934	757	491	1163	1235	711	586	1917	1198	299	709	272	918	1507	2654	1436	1145	1108
MRPL20	414	381	692	479	202	320	311	524	653	1003	409	441	451	135	525	426	753	306	390	326	141	511	495	414	414	463	805	628	528	358	186	968	963	785	1026	415	925	117	674	214	226	418	281	183	585	809	568	494	559
PEA15	345	130	214	309	229	390	67	67	358	122	155	148	208	154	208	329	370	259	29	358	266	186	126	322	251	90	242	298	122	50	283	548	203	161	81	89	355	256	127	210	119	111	97	172	251	246	338	108	111
PLK1	173	786	782	1014	1	2	22	1	849	130	1	208	118	108	209	1	25	161	1143	97	2	14	68	1	280	860	357	459	255	198	195	3	137	66	240	75	988	3	131	0	3	128	0	195	225	687	730	358	59
PSMB8	458	449	298	254	375	434	601	274	386	712	234	519	331	488	410	248	357	354	285	607	489	180	193	223	468	343	282	364	744	391	193	228	247	133	541	458	418	578	216	338	229	322	208	486	228	840	15	323	708
PTPN1	13	77	15	47	8	23	42	37	4	51	63	25	2	11	15	44	42	5	18	16	0	0	0	8	25	13	25	11	0	0	18	14	8	51	0	46	14	0	16	0	2	35	0	7	10	45	3	0	0
RNF181	78	47	43	67	41	54	25	58	53	86	42	25	33	58	15	23	197	46	115	41	29	10	69	40	29	21	140	78	34	2	54	47	43	23	52	6	36	57	49	12	25	10	24	24	66	68	51	50	2
RNF31	48	0	29	7	6	27	0	5	44	0	0	0	23	0	0	0	1	0	77	0	0	0	0	35	51	0	159	22	0	29	86	0	0	0	110	0	86	0	0	0	24	0	0	0	0	0	0	0	0
RPLP0P2	138	87	90	112	97	80	103	94	79	93	94	83	92	98	103	95	119	121	99	68	43	111	109	141	57	110	110	121	48	131	168	208	115	155	154	160	204	91	83	71	63	105	61	137	98	144	135	151	107
SDHC	85	119	158	90	184	188	123	200	222	289	65	123	197	228	122	205	85	262	314	258	352	168	107	112	45	287	53	130	149	91	70	99	178	140	277	153	96	131	255	178	224	141	62	103	124	33	223	130	269
SLC3A2	551	725	346	464	237	307	219	217	768	655	557	440	451	159	742	283	658	284	88	88	395	166	83	380	187	136	411	88	542	222	700	389	243	410	279	374	364	292	51	245	497	365	1145	675	433	39	205	834	261
SNRPG	46	48	77	64	94	30	49	71	74	95	57	75	79	98	43	40	81	97	99	54	32	58	60	71	56	68	80	126	72	128	62	57	97	51	91	78	46	46	89	57	68	64	65	74	98	70	51	36	44
SPR	132	183	83	219	111	129	95	67	5	102	398	764	123	282	64	158	180	250	213	171	132	81	23	79	284	149	254	355	351	614	140	225	153	1	17	90	169	0	24	317	149	84	168	360	300	195	160	361	2
SPTBN1	66	155	78	124	125	19	95	145	153	49	125	144	68	108	57	53	155	79	400	26	63	0	94	40	76	95	141	37	185	306	105	71	3	27	406	57	152	81	2	31	323	32	182	61	140	34	153	25	102
TMEM106C	415	417	657	520	460	262	607	313	342	437	296	408	452	695	265	319	825	417	520	576	431	523	230	325	641	388	430	659	715	272	342	469	606	414	413	605	325	272	603	298	332	801	393	598	526	672	437	649	227
TOMM40	584	584	699	405	384	187	254	485	1093	315	245	273	615	316	725	195	935	723	560	745	333	593	444	384	448	651	1002	520	901	625	1030	163	739	62	322	872	1043	575	252	612	499	621	587	680	1040	652	850	527	149
TPM4	961	485	853	653	380	439	603	397	777	478	293	333	486	542	757	698	616	674	738	329	368	801	520	305	390	428	616	466	644	391	543	457	417	430	1083	843	608	378	636	262	539	239	581	961	321	993	495	303	126
TXNDC17	113	111	101	57	57	48	79	80	67	63	43	42	64	67	131	77	72	41	75	54	64	65	107	77	67	88	78	419	49	193	78	52	146	202	41	91	90	45	88	55	96	69	40	50	64	32	50	43	32
VAPA	31	26	21	69	20	29	26	33	32	27	20	52	59	17	37	16	41	42	41	35	29	36	14	22	48	38	23	31	22	23	35	27	16	42	30	37	33	19	48	33	27	21	40	22	57	33	32	57	25
VOPP1	153	177	254	153	207	236	304	252	356	79	211	191	341	184	535	137	22	283	207	417	332	203	167	219	276	69	209	290	114	348	390	202	233	513	70	201	327	140	130	21	196	290	288	98	187	103	254	15	3
ZNF184	0	1	0	0	0	0	0	1	0	0	1	1	0	0	0	0	0	0	0	0	0	0	0	0	0	0	0	0	0	0	0	0	0	1	0	1	0	0	0	0	0	0	0	0	0	0	0	0	0
ANXA1	53	80	90	153	88	83	148	97	136	92	67	70	86	133	71	86	99	119	47	157	42	140	76	62	118	50	74	84	62	79	82	90	109	44	147	96	177	82	85	68	48	110	61	61	56	152	137	105	36
ASPH	17	99	110	30	220	43	135	104	119	79	53	76	188	48	79	44	119	45	84	39	91	15	255	54	163	34	40	64	153	86	270	249	118	49	79	133	30	88	116	35	113	88	62	72	23	19	141	30	11
C12orf75	299	195	284	75	83	172	211	59	183	70	108	107	77	91	159	54	92	77	419	114	124	59	70	130	42	117	254	199	91	55	159	188	136	18	51	188	119	103	57	141	184	121	175	177	19	174	209	245	36
CCND3	392	307	220	155	291	401	445	310	298	466	217	465	145	376	271	508	334	123	188	308	280	388	260	210	772	1	666	487	83	635	436	778	244	276	239	136	195	540	282	20	327	334	76	495	260	161	149	54	251
CD8A	45	89	32	49	83	136	48	46	76	70	64	144	163	100	48	46	51	63	35	62	68	22	37	37	44	63	136	73	56	166	39	70	72	45	98	68	68	99	83	47	75	31	234	39	120	38	49	108	1377
CDCP1	208	439	313	520	112	195	583	325	491	62	173	529	243	518	691	431	543	406	757	426	154	120	370	346	439	533	271	181	396	98	1141	1885	101	108	206	1009	224	270	421	102	358	372	368	1214	394	34	753	397	12
COPE	532	196	248	74	265	137	127	228	387	331	323	225	335	298	200	474	77	164	268	577	364	315	589	238	427	180	382	352	158	72	222	584	449	190	168	350	272	248	577	385	456	353	193	172	618	204	355	434	349
DNTTIP2	18	26	82	64	13	15	11	21	39	21	21	57	17	15	5	8	16	20	31	25	9	38	67	26	9	19	21	5	58	2	47	9	17	3	21	42	15	8	11	15	11	56	35	34	56	37	19	58	23
ENSA	229	130	138	72	215	626	240	118	228	214	146	253	182	131	128	26	243	290	163	241	425	181	329	183	200	216	114	211	181	225	194	297	334	34	298	146	200	202	136	82	78	216	142	119	365	292	139	363	62
FBXO44	1	1	0	1	11	0	1	4	0	1	0	1	3	1	8	0	1	1	0	1	1	1	0	0	1	20	1	0	0	46	0	0	1	4	0	81	3	44	15	0	1	0	0	7	0	0	0	0	2
GFER	169	9	63	28	77	5	23	3	90	0	48	145	31	145	149	0	1	67	56	63	304	33	267	1	30	34	201	203	75	256	78	27	25	88	0	8	1	0	416	182	193	97	2	34	0	266	0	36	50
GTF2E2	44	74	116	41	27	6	86	101	49	121	109	114	3	2	17	76	81	0	113	6	102	25	14	124	21	70	1	37	79	17	298	5	47	85	45	127	45	171	3	9	47	111	162	0	11	71	51	63	95
HMOX2	156	73	41	78	127	70	238	125	50	10	169	194	1	269	142	221	80	249	131	87	101	171	116	329	37	207	125	192	152	26	189	88	4	49	194	193	123	0	1	155	180	37	14	0	2	6	183	0	62
HSD17B8	33	31	29	1	21	0	326	32	1	0	18	3	36	87	0	0	12	1	193	0	0	0	144	0	99	89	48	117	0	0	0	49	219	211	0	102	0	0	1	0	0	0	0	0	97	284	0	38	0
HSPD1	60	166	131	373	160	56	147	204	212	49	53	144	189	39	116	94	195	124	43	74	10	95	325	78	480	256	228	145	144	289	350	121	190	74	338	165	112	141	35	23	137	38	139	59	39	32	121	117	14
LOC285074	1	26	0	6	0	0	0	0	0	0	0	0	17	0	19	0	56	58	10	0	0	0	0	0	0	0	0	0	0	12	0	0	0	0	0	0	55	0	0	0	1	0	0	0	0	0	0	0	0
MED19	111	30	135	125	112	13	195	127	7	127	33	133	20	36	15	3	62	70	21	28	27	63	36	7	42	6	17	27	78	31	118	62	59	117	40	147	38	8	173	222	10	126	46	20	10	111	65	6	137
MRPL24	113	309	81	160	392	156	55	73	432	119	116	259	372	514	9	420	315	576	379	252	415	133	615	503	306	340	21	565	294	383	702	80	295	204	253	634	341	387	465	651	260	188	626	653	441	291	15	670	136
NDUFB4	23	47	39	30	35	48	27	51	48	33	73	37	55	32	32	33	34	41	47	19	44	27	36	41	21	28	64	49	29	46	28	43	50	34	28	39	34	51	62	19	74	25	41	22	32	28	21	36	5
OAF	148	142	25	28	240	75	140	16	7	75	68	292	103	92	35	85	158	331	184	124	229	72	227	110	39	85	78	112	168	118	168	78	31	103	224	138	9	437	27	12	137	56	250	160	134	128	52	65	142
PDIA6	256	435	287	443	492	360	284	518	390	377	578	253	393	491	495	381	1031	405	945	333	319	121	679	473	775	250	346	282	590	1281	762	714	220	574	568	649	288	793	353	412	729	688	471	548	233	79	451	579	471
PLEKHB2	239	483	179	416	266	133	289	135	500	269	126	244	422	167	203	82	77	286	133	134	96	92	105	355	172	258	139	210	252	90	220	251	43	123	276	287	346	140	434	220	109	508	289	203	325	300	166	240	57
PSMA5	288	114	138	242	259	95	122	135	129	89	244	323	66	168	143	187	469	243	125	270	171	322	249	170	126	149	95	255	390	289	220	94	442	143	482	87	228	105	113	95	358	89	192	112	230	210	264	109	241
PSMD2	283	435	525	457	491	416	409	604	572	558	325	352	427	367	346	218	655	614	910	322	283	557	492	246	260	701	425	210	811	260	862	872	329	70	421	802	376	243	170	74	198	492	430	1100	247	306	576	432	596
RANBP1	232	190	293	448	200	156	112	415	194	415	174	300	289	406	173	265	205	457	402	191	42	298	160	120	396	170	386	309	363	294	171	596	301	21	178	401	697	353	106	335	247	281	307	617	512	228	398	504	66
RBM17	302	145	196	159	249	187	78	137	146	167	151	94	195	95	168	178	265	298	211	147	102	201	95	91	293	282	274	201	190	117	186	85	187	117	144	512	198	97	82	139	118	216	124	208	197	119	153	95	89
RIOK2	7	16	31	6	11	2	0	12	1	9	1	1	9	1	11	1	3	9	35	0	13	1	2	17	14	1	0	0	0	14	36	43	1	1	1	14	0	0	66	0	0	0	0	38	2	4	31	0	0
RSL1D1	90	441	329	359	349	224	246	446	380	371	398	261	420	334	321	287	388	535	433	287	207	555	405	215	432	395	118	366	728	231	1108	625	706	300	544	346	463	557	148	449	472	797	343	444	741	193	518	174	10
SLC29A1	159	217	363	250	192	44	186	193	278	123	156	129	130	276	212	325	280	244	230	160	503	250	149	587	301	88	465	228	57	138	337	136	112	638	243	234	539	390	60	212	91	176	59	560	173	3	235	248	502
SLC39A1	399	813	236	392	697	909	356	324	643	681	361	601	790	462	347	591	507	1023	943	592	982	224	464	596	417	391	732	406	959	207	404	761	267	910	940	654	328	689	244	1058	703	853	1080	978	583	406	407	667	347
SSNA1	230	155	211	280	193	244	93	32	320	494	154	226	106	282	136	74	160	269	274	138	1	150	251	206	93	88	211	154	184	58	334	59	111	294	121	573	145	166	206	274	218	184	100	264	307	42	1	306	314
SULT1C2	21	18	6	16	14	9	53	12	19	4	15	22	16	2	19	9	2	16	13	22	5	0	5	2	94	8	3	2	2	2	9	5	18	7	14	10	7	131	10	53	1	23	11	2	5	62	14	15	58
TBCB	326	424	440	431	479	333	257	286	275	358	611	344	466	287	194	141	451	440	499	270	195	409	253	396	201	529	677	452	124	3	504	134	145	44	232	371	505	148	1	120	125	465	297	377	718	145	459	860	20
TXNL1	18	14	22	20	17	24	22	11	26	22	14	24	16	21	15	16	14	18	20	15	18	12	24	6	9	7	10	13	26	11	4	21	23	22	13	9	28	24	6	28	17	18	18	25	28	6	28	45	17
TYW1	5	47	29	58	102	49	28	0	24	16	112	0	52	26	0	15	62	1	20	42	0	0	122	32	0	0	104	0	0	0	51	0	12	0	0	0	158	6	2	0	75	10	0	0	111	0	18	2	0
UBE2K	41	52	31	85	27	55	10	116	51	32	174	60	81	60	80	29	25	15	8	82	86	10	120	43	135	33	24	58	60	22	144	117	16	41	64	7	42	49	177	53	95	27	26	94	156	15	23	35	160
ZNF681	0	1	20	2	1	0	0	0	0	0	2	0	1	0	0	0	0	1	0	1	1	1	4	0	0	6	1	0	0	0	0	0	0	0	0	0	0	0	1	2	2	0	0	6	0	4	0	0	4
ADIPOR1	12	62	108	34	112	36	108	51	62	71	18	96	72	98	13	49	57	116	111	126	54	79	321	112	55	138	87	72	62	14	113	145	54	46	52	51	52	108	42	9	106	52	25	119	201	210	88	116	140
APOC1	2	4	9	33	31	35	7	44	5	23	45	24	44	8	2	19	6	6	8	10	60	25	48	23	1	68	2	17	40	52	18	53	30	72	14	4	110	25	15	27	72	32	4	14	19	4	59	9	84
ATP5E	83	135	112	94	136	65	117	128	122	109	230	99	117	145	295	112	186	45	112	122	86	79	120	180	192	120	107	162	77	98	94	139	242	172	184	63	146	91	111	167	162	39	135	92	101	67	106	98	390
BZW1	32	56	55	22	59	15	18	33	77	74	48	108	92	28	58	30	16	18	24	82	68	23	157	35	150	27	61	31	97	11	52	14	21	32	20	24	32	134	32	7	27	28	17	31	55	20	36	68	50
CCDC14	0	0	1	3	2	11	0	0	5	3	0	3	0	0	0	0	27	3	15	1	0	4	0	1	0	38	1	1	0	6	0	2	0	0	0	0	0	2	0	0	0	1	0	2	0	0	9	21	5
CD164	59	60	97	113	142	77	95	36	135	39	75	44	92	98	92	12	73	73	40	37	171	143	96	42	37	18	44	20	77	291	184	66	26	108	109	59	104	31	19	190	53	54	64	177	65	11	16	63	74
CD3EAP	122	18	12	100	189	50	12	72	25	333	23	46	63	1	2	0	160	131	3	80	3	6	0	48	3	89	193	88	1	1	89	99	29	275	0	147	69	307	12	84	45	177	6	80	218	27	129	124	1
CISD3	211	367	565	391	410	169	640	235	301	381	469	1013	330	585	361	532	573	809	415	289	299	811	506	738	425	490	450	461	563	474	788	251	439	414	354	713	231	448	830	726	508	628	257	241	649	480	130	347	707
CYB561D2	348	161	148	66	255	330	144	42	145	108	293	228	1	26	13	217	558	222	223	9	0	1	214	260	91	75	237	0	429	158	222	231	11	3	280	315	0	156	265	432	96	619	91	165	128	134	57	0	2
CYSTM1	301	204	262	564	448	166	219	374	330	322	475	495	475	429	304	603	387	180	254	353	821	196	143	270	233	149	317	397	318	194	457	277	271	227	469	745	300	377	954	224	555	554	441	355	364	199	681	257	119
DDX5	51	189	91	71	63	59	57	64	136	60	61	74	125	54	71	39	86	62	80	166	75	86	70	76	86	91	78	127	62	313	88	94	61	59	85	78	54	41	57	137	94	92	57	74	49	106	60	69	62
DEDD	36	35	59	37	35	6	31	0	78	59	46	84	88	26	22	118	145	88	132	29	112	72	13	47	25	108	7	28	57	0	91	37	8	2	22	25	21	146	12	41	5	0	118	0	30	2	52	0	64
DGCR6	5	42	54	8	3	16	95	80	34	6	23	39	15	1	0	83	27	76	20	51	75	0	49	159	0	34	0	5	0	4	0	68	0	2	0	1	0	0	0	0	31	2	7	37	2	0	0	187	0
DNAJC1	199	219	88	248	80	302	390	10	313	133	144	69	217	207	93	110	215	112	44	113	251	120	118	107	227	160	360	295	125	232	155	245	18	189	243	347	182	99	27	78	207	208	146	101	140	15	119	221	524
DTYMK	549	585	644	863	92	255	513	180	508	274	285	451	420	327	326	146	196	303	826	81	203	529	426	448	793	393	151	487	518	54	517	37	223	320	423	487	499	342	480	93	3	438	70	534	147	341	680	890	132
ECD	35	26	14	16	59	15	18	0	18	24	0	1	35	13	23	31	20	19	0	50	58	3	46	22	48	37	5	78	23	40	0	29	0	0	34	53	28	0	59	0	8	128	1	73	0	30	2	1	42
EDF1	250	222	319	262	315	214	191	307	144	226	279	323	256	494	59	107	589	218	67	246	203	141	406	182	560	266	385	233	179	181	145	227	510	277	181	572	250	89	350	196	58	173	133	78	232	443	71	233	222
FIS1	449	307	379	279	489	402	437	331	377	807	327	496	357	546	232	446	325	422	251	285	109	547	349	625	192	570	197	447	513	360	506	398	626	511	1005	137	241	75	721	233	50	247	459	809	313	337	192	473	598
HNRNPM	129	76	74	106	96	109	116	109	253	142	70	163	170	104	194	9	61	186	112	74	303	86	49	62	89	82	121	10	157	111	198	134	196	6	74	105	76	92	144	57	54	53	88	136	91	160	41	203	172
HSD17B7	28	1	35	64	18	39	27	155	143	126	110	159	42	104	62	3	23	41	32	9	56	1	79	17	82	59	49	20	34	155	4	0	118	9	2	2	0	0	72	93	19	3	3	179	44	45	0	22	550
LZIC	26	66	109	27	49	5	24	26	16	45	115	20	3	118	37	38	3	23	14	43	2	2	126	41	29	1	60	3	2	128	2	3	35	2	7	3	37	5	4	33	9	0	8	2	46	49	3	134	19
MAPK12	23	4	29	4	0	1	24	0	1	1	1	3	1	0	3	5	1	1	32	0	1	9	0	165	0	1	115	1	49	6	0	0	7	72	0	1	0	0	0	0	36	0	0	4	62	0	0	1	80
MT1X	27	15	46	13	2	7	23	6	13	7	27	9	15	16	16	21	38	18	27	17	8	12	17	11	52	16	143	23	2	12	29	26	11	2	5	6	23	1	17	27	33	2	238	6	4	28	12	16	33
NDUFB2	94	115	103	118	137	83	192	92	119	77	137	55	90	139	94	88	99	135	127	188	128	136	76	91	78	195	132	207	125	113	131	123	130	50	99	130	136	175	123	148	61	158	92	173	187	151	176	83	87
NPM3	137	78	123	137	82	124	114	134	170	141	132	174	141	145	6	94	207	189	102	106	111	112	79	263	233	178	267	228	148	38	199	102	120	84	61	84	132	217	125	78	54	123	139	83	224	277	166	122	76
PDLIM7	93	127	164	99	134	83	196	225	99	61	91	66	232	101	83	44	163	93	203	204	126	195	53	271	54	26	90	67	6	73	60	164	37	73	384	212	170	339	29	187	95	0	8	137	63	225	3	95	1
PFKP	145	49	6	8	39	3	75	45	153	63	1	50	78	40	0	50	122	142	81	179	27	76	38	0	51	0	0	127	0	0	135	0	0	0	0	0	1	142	0	0	0	131	0	192	43	109	117	0	0
POR	84	107	100	77	215	175	241	63	138	33	188	81	176	52	55	143	13	188	163	104	166	0	75	99	235	76	14	1	200	116	66	34	58	67	211	165	64	0	90	146	226	2	0	2	246	46	19	8	215
PRDX3	39	37	45	45	50	35	38	52	39	195	57	43	43	34	30	36	57	42	36	55	57	63	45	51	76	59	50	44	55	43	64	60	38	50	50	67	101	45	57	64	32	46	37	56	40	58	35	50	39
PRPF3	1	158	26	137	22	1	8	102	30	95	1	136	32	21	92	21	149	18	95	0	30	50	12	135	389	45	32	134	47	56	129	123	104	1	69	2	51	0	15	77	0	47	2	6	0	34	0	69	127
PSMD4	568	438	446	326	446	780	372	248	406	438	306	778	595	345	109	242	280	423	444	757	820	301	270	338	276	737	491	530	654	642	573	210	329	175	788	443	186	237	504	387	571	945	429	475	473	539	263	576	160
PTPLA	8	13	41	25	1	12	1	6	4	1	39	1	42	17	5	9	67	38	0	0	0	4	0	0	45	0	39	0	0	2	0	0	0	1	0	20	107	0	0	0	0	16	2	0	0	0	59	9	0
RAB8A	192	99	264	362	52	66	128	154	282	13	177	244	128	129	158	101	192	94	154	104	47	450	58	336	24	118	188	91	14	127	232	220	38	167	44	165	306	120	166	79	74	453	85	116	220	106	249	189	83
RARB	22	70	18	36	64	102	35	35	63	45	50	119	120	69	39	34	41	44	20	45	50	16	27	27	33	50	110	55	38	148	27	60	43	38	90	48	47	74	53	40	56	131	171	28	88	31	39	55	898
RPL27	302	547	339	329	280	103	162	454	322	527	394	316	587	338	109	258	581	322	267	168	232	294	173	600	361	519	292	352	330	512	217	193	333	571	315	288	324	261	705	374	563	215	174	310	255	426	243	169	213
RPL39	147	154	216	157	251	137	143	231	124	86	214	96	125	101	65	114	166	118	111	84	107	194	139	122	170	153	207	171	99	166	383	118	132	199	120	135	143	155	203	63	155	81	102	68	126	106	130	115	216
SEC61A1	161	281	269	383	344	287	408	190	322	325	183	263	237	227	296	192	362	156	607	214	352	93	165	432	207	305	285	273	411	447	424	287	98	176	567	234	104	210	98	363	292	304	491	471	256	64	189	376	107
SEC61G	43	24	29	22	28	18	28	22	36	43	38	15	27	33	32	13	10	13	37	43	14	23	10	20	18	27	36	47	22	23	7	38	41	27	17	16	19	31	35	3	48	11	36	8	9	25	14	3	37
SUV39H2	7	38	7	4	10	2	35	2	37	22	1	6	6	2	38	2	13	31	27	13	2	10	0	2	12	4	3	10	7	127	2	3	16	11	3	53	4	4	19	21	81	12	4	5	3	11	82	12	3
TMEM170A	11	3	4	1	4	7	3	0	7	1	3	8	2	0	1	12	5	6	0	6	1	10	0	0	0	8	6	3	1	0	1	0	0	0	0	13	4	0	0	0	3	0	0	0	2	2	0	0	0
UQCRH	61	107	118	131	64	40	65	137	145	65	87	50	55	48	162	141	118	61	74	40	37	114	51	95	72	156	100	141	75	83	57	40	115	149	129	50	116	51	340	66	34	50	55	21	64	63	87	104	121
ABHD12	371	498	372	372	218	280	365	195	370	142	237	163	117	294	103	558	279	203	193	253	140	186	201	395	224	572	213	199	52	113	324	411	350	294	283	122	389	635	193	74	583	221	154	709	405	205	130	187	11
ADH5	123	18	72	31	39	59	86	0	96	155	59	229	103	78	142	21	107	193	56	77	147	148	50	64	116	1	21	105	262	87	76	33	64	95	254	111	92	102	16	207	48	215	41	267	100	106	233	164	16
ADIPOR2	88	42	69	54	28	8	19	40	52	135	73	118	44	33	120	55	96	28	53	39	13	21	48	29	68	82	38	59	165	213	92	71	84	1	83	1	38	32	32	45	25	32	33	67	82	19	173	78	180
AMDHD2	70	24	6	209	13	86	18	74	27	0	12	65	1	50	0	12	65	0	41	153	0	67	2	0	33	0	37	67	31	99	72	0	0	35	0	1	238	131	0	54	6	0	36	298	92	0	31	0	0
APOA1BP	233	538	604	270	912	1012	658	449	334	596	706	489	713	443	395	436	152	188	517	659	569	303	633	845	1141	480	352	406	505	451	711	564	624	215	787	160	73	583	1037	714	991	507	716	590	1389	853	334	527	826
BRIX1	58	38	33	96	115	11	26	58	225	15	82	60	201	86	90	12	167	61	42	45	13	84	44	14	159	53	43	36	107	23	96	190	163	51	59	18	29	27	140	32	23	113	14	245	60	26	212	86	14
C5orf63	26	84	72	15	3	3	4	51	13	9	28	6	54	61	30	26	14	28	13	29	1	50	13	62	31	1	37	20	17	25	4	65	21	18	3	25	19	1	57	3	11	53	3	43	16	10	18	38	5
CEP41	80	49	76	21	49	15	120	1	120	102	54	58	34	93	39	63	66	23	12	56	57	21	17	32	2	71	59	79	83	2	29	75	3	31	0	0	0	89	2	12	65	189	1	10	121	1	47	8	0
COMMD6	8	9	2	11	16	10	16	16	9	11	24	20	33	19	10	4	29	17	28	60	12	12	10	18	6	27	28	25	19	20	3	2	19	10	9	19	19	22	13	17	24	6	16	3	11	13	9	8	33
CSTB	624	367	590	373	422	450	659	202	334	205	668	556	507	321	287	636	391	230	354	153	99	345	349	495	300	399	484	217	399	273	213	519	204	544	495	201	609	551	220	387	416	301	152	189	219	1060	363	368	794
FAM195B	54	101	106	39	192	84	27	39	71	85	48	60	118	53	32	184	180	83	191	1	49	61	239	105	110	142	166	195	38	0	58	5	209	45	46	19	43	0	188	267	6	39	214	349	199	127	0	149	89
FBRSL1	15	11	1	9	2	2	7	0	21	0	0	10	0	2	5	5	0	13	6	0	0	5	0	5	0	2	3	2	0	4	0	15	0	0	0	6	10	44	0	0	0	10	10	0	1	5	2	0	0
FBXO22	21	26	55	55	29	110	1	38	30	51	17	64	41	65	3	1	3	97	6	27	10	142	44	97	61	3	173	37	1	166	2	14	105	43	13	4	24	1	30	1	0	102	291	79	10	76	140	2	6
FKBP1A	843	744	693	1021	826	774	537	839	1073	714	763	867	353	473	677	803	921	547	650	788	755	860	667	552	644	666	593	481	307	241	753	632	379	834	1140	207	708	1230	898	930	505	774	1117	672	346	1130	1108	1183	271
GNB2L1	1268	1802	2147	1906	947	1143	1831	1230	2094	1753	1961	849	1705	966	1289	1209	1581	1577	1656	1184	1008	2402	932	1405	1882	1228	1308	2663	1001	1173	1444	810	2788	1403	1368	1449	1917	728	873	1153	1191	519	1513	1266	955	1374	1411	1576	1366
GPAA1	242	321	321	436	225	41	192	296	233	249	347	195	345	649	284	277	251	249	264	504	170	166	571	553	146	484	101	330	374	272	530	188	70	432	445	430	262	463	221	340	636	549	154	295	341	131	417	578	477
HGS	220	298	273	148	160	236	300	154	344	176	19	135	258	76	146	401	278	451	223	191	33	206	159	121	158	130	282	103	40	277	366	136	121	141	177	1	59	338	78	142	99	193	67	362	77	305	273	143	2
IFI16	3	2	2	3	15	4	2	1	5	0	1	6	1	0	8	0	1	0	1	7	1	7	1	0	0	1	2	31	0	0	2	0	0	0	6	2	27	0	27	0	0	0	1	0	0	3	7	5	5
LGALS3BP	236	356	509	278	549	275	191	332	306	220	317	304	404	338	352	203	634	441	455	509	160	130	349	538	762	572	785	55	698	777	369	387	155	364	779	354	243	237	348	736	1283	647	577	701	244	101	493	380	568
LOC284412	17	48	21	23	76	82	19	38	74	44	26	86	82	41	23	21	27	35	66	31	45	13	17	18	15	34	80	73	31	119	46	34	51	15	72	73	35	106	34	20	39	22	138	18	59	23	17	60	606
MCM2	106	64	65	93	64	76	82	76	84	113	66	60	234	62	68	40	71	140	16	212	29	291	95	129	116	88	121	38	28	71	52	82	0	122	40	122	52	165	0	67	1	0	0	105	51	4	16	164	0
NNT-AS1	106	89	99	69	71	3	31	2	19	11	2	46	107	0	15	70	4	170	6	39	2	1	1	0	147	80	6	5	49	158	3	1	0	46	84	62	60	0	1	140	1	5	15	76	2	0	280	0	4
NUDC	689	271	379	545	122	434	142	254	225	149	244	241	390	534	172	474	466	754	313	205	522	892	309	151	430	404	429	186	367	262	628	499	192	129	263	630	817	678	405	422	125	278	320	830	289	236	657	213	382
PSMD9	126	192	211	386	153	81	65	72	168	53	317	186	70	102	128	133	171	314	212	168	150	324	324	289	318	363	38	281	258	242	121	219	203	44	225	0	272	129	424	192	327	118	461	430	205	424	172	185	153
PTGES3	74	50	66	40	34	40	32	30	30	57	32	44	26	24	31	26	46	46	30	22	39	32	41	26	37	46	133	51	40	35	24	32	63	34	43	41	46	65	46	48	33	27	33	43	25	39	44	41	21
RBM28	10	118	43	37	136	49	66	0	221	63	1	14	51	77	3	1	0	52	18	1	0	100	0	91	23	0	59	27	1	13	46	0	1	70	0	58	0	2	32	85	0	0	1	0	4	132	55	1	1
RPS23	192	193	263	197	208	148	227	266	253	248	194	121	297	243	243	228	231	154	214	166	183	229	157	164	326	238	260	424	162	217	195	174	345	271	305	138	236	224	238	251	128	190	194	165	277	257	181	148	355
SAC3D1	71	76	94	88	41	57	147	115	122	0	40	135	44	4	108	99	29	77	79	196	0	39	160	49	173	113	188	187	95	49	133	95	171	1	0	43	141	36	122	57	155	9	0	276	0	75	17	76	0
SFR1	2	33	5	13	10	8	6	1	2	10	3	18	47	24	6	17	1	17	0	5	0	21	0	1	1	0	11	1	2	0	14	87	0	0	58	18	0	0	8	0	1	6	0	1	17	0	1	6	36
SMARCA5	4	53	2	7	6	21	5	1	41	13	43	67	20	6	25	2	10	10	3	3	6	33	6	1	38	6	2	8	3	11	27	2	41	2	3	1	1	45	27	2	7	13	4	9	14	0	11	12	10
STRA13	437	600	998	668	541	798	263	736	377	648	419	838	401	1060	317	796	713	611	449	791	620	1616	508	569	984	1047	498	1154	917	399	849	1342	996	658	357	320	425	664	852	764	557	955	379	814	1014	1226	506	764	1193
TEN1-CDK3	71	47	54	18	21	42	178	48	65	108	93	73	50	18	7	31	31	0	1	86	62	69	44	30	14	1	14	117	47	210	70	69	159	73	53	99	61	35	40	37	1	70	57	65	0	0	28	0	2
TM4SF1	496	901	1562	824	414	296	249	550	872	1670	712	116	699	578	1630	510	607	407	977	394	95	1009	353	1167	409	488	434	471	915	731	1410	238	665	365	308	471	899	120	315	465	468	634	1103	757	760	154	659	475	84
TWISTNB	148	248	49	160	33	2	91	51	85	160	123	41	10	56	82	0	48	110	5	32	82	171	167	126	276	85	177	40	3	2	67	284	145	146	94	92	349	2	134	0	189	14	165	162	89	177	207	29	2
VAMP5	292	386	80	132	88	153	240	378	103	77	348	308	388	177	147	38	129	246	462	363	93	266	206	244	287	266	73	313	282	114	331	587	140	92	311	3	208	273	754	263	75	105	777	112	246	78	450	60	241
WDR1	135	146	263	299	155	173	188	163	245	184	222	101	54	158	108	166	84	135	137	69	167	326	218	87	198	277	350	287	299	357	57	266	230	76	218	180	148	107	7	78	112	84	299	144	248	260	397	370	40
YIPF5	64	346	78	219	192	306	105	19	179	213	118	128	257	286	84	71	136	69	123	96	115	116	167	153	163	116	72	110	36	57	176	199	208	70	72	319	25	115	163	170	163	15	23	200	156	11	7	35	81
ZNF326	7	118	7	76	105	8	51	78	18	2	51	114	104	3	1	2	39	24	97	1	7	16	101	27	6	65	113	1	19	73	0	2	0	3	3	1	0	1	2	12	22	0	142	126	0	6	0	0	174
ANKS1B	17	48	16	25	50	70	20	22	44	30	28	90	73	51	27	26	28	37	15	36	38	10	19	18	16	39	86	36	28	92	26	31	28	24	62	37	32	64	35	25	37	21	144	26	58	24	22	33	587
APOE	1	51	28	13	147	334	75	345	119	16	57	108	37	235	92	104	5	1	60	109	350	20	67	252	35	10	41	189	211	122	87	387	319	491	254	1	19	0	81	417	118	20	6	138	398	5	14	125	303
C19orf10	1095	426	1193	799	1388	1252	1070	874	1071	1184	1514	812	816	743	1151	1138	712	998	2019	1376	1721	942	979	1094	1041	1173	715	421	1308	967	719	1434	579	1079	851	881	1252	1277	1112	1174	1315	904	1158	1560	1187	823	1065	1539	981
CALM1	396	387	965	538	453	467	301	468	500	531	526	548	553	538	394	372	662	642	357	582	558	632	450	276	806	540	1025	390	975	455	760	767	501	140	453	801	556	794	557	361	871	837	538	907	80	440	456	838	228
CDK5RAP3	27	36	65	45	10	0	16	6	25	0	25	90	63	42	50	116	19	151	37	5	51	60	0	54	88	26	74	89	0	78	96	53	0	52	3	280	1	69	0	96	202	0	0	70	97	0	65	0	4
CENPN	100	205	311	45	129	7	7	39	137	19	16	273	230	194	86	2	162	127	52	81	2	331	52	48	17	23	154	127	498	85	257	75	245	3	15	185	87	247	174	1	3	148	2	358	456	55	10	106	9
CENPQ	4	2	1	0	3	1	3	13	3	6	4	8	5	1	2	1	7	2	1	2	4	2	0	2	20	1	0	24	2	11	3	1	7	0	0	17	1	1	0	0	0	2	2	0	0	0	0	2	0
CFL2	10	7	10	9	6	9	9	2	6	5	1	5	2	9	4	2	2	4	7	3	2	11	4	1	10	7	6	8	1	6	2	5	5	11	3	2	12	5	11	3	6	5	0	13	6	10	9	3	5
CLDN4	185	245	411	508	145	279	389	313	438	24	280	471	247	183	107	236	911	570	260	537	285	203	166	224	3	322	213	392	101	101	186	759	103	140	350	397	751	204	244	8	115	616	137	397	95	91	371	493	755
COX14	50	16	23	16	15	24	15	33	18	8	128	30	13	16	45	20	11	18	20	12	120	4	28	108	101	19	15	35	20	34	47	15	83	31	59	6	65	15	8	58	12	40	38	11	6	15	12	89	4
CRIP1	100	59	41	16	3	34	41	42	28	54	38	27	37	42	30	14	71	17	38	43	96	29	32	37	95	36	45	123	31	15	53	94	8	73	79	14	43	26	54	2	11	8	172	12	102	47	8	24	25
DDX21	20	77	87	91	78	8	61	71	136	144	38	24	55	22	109	75	46	17	26	21	84	73	28	15	84	67	69	76	107	71	47	39	21	15	191	64	25	123	206	17	24	64	31	143	29	48	71	12	6
DNAJB14	0	1	2	2	1	1	1	1	2	4	2	1	0	1	1	0	1	1	0	1	0	0	0	0	0	0	2	2	0	0	3	0	0	0	1	0	0	3	0	0	0	0	0	0	9	2	0	0	0
EIF5	612	751	766	843	357	460	325	544	749	920	356	1009	857	761	1068	384	1081	810	1263	721	202	1060	684	793	629	599	1189	341	370	477	883	529	1152	211	146	2293	241	457	238	443	598	620	546	1674	1095	2000	796	893	610
ERGIC3	255	526	218	271	287	408	630	338	497	326	409	169	263	339	516	456	454	338	1005	286	501	540	407	564	333	352	314	276	671	249	586	243	179	218	363	181	222	496	405	514	658	357	503	522	282	139	428	282	712
ESRP2	0	20	0	0	1	0	21	9	0	0	23	0	28	0	32	0	0	63	1	0	34	0	11	14	65	0	7	87	37	0	0	0	0	0	0	74	0	0	0	0	166	3	0	1	4	0	0	54	0
FKBP1B	84	86	6	72	31	76	69	114	130	144	137	127	162	44	1	55	36	123	168	2	112	117	215	55	30	4	87	148	49	82	99	31	10	95	58	83	115	163	99	52	172	44	197	130	103	0	2	3	35
GAGE13	48	41	34	28	44	31	35	51	34	40	41	38	40	35	34	38	45	36	42	28	45	56	48	39	29	31	41	61	46	40	36	30	51	49	42	36	32	35	50	37	50	33	31	37	34	40	19	34	74
GLRX	109	26	39	78	196	46	137	122	107	45	36	85	83	84	95	103	158	34	71	63	180	74	52	51	76	228	78	173	62	8	91	73	72	131	146	23	59	5	238	112	172	223	65	39	43	10	152	85	39
GNG5	81	74	58	107	67	48	26	26	72	45	84	51	56	63	57	22	69	89	75	25	34	68	125	116	44	39	66	155	43	180	127	59	44	67	38	81	69	40	96	102	66	87	36	29	74	34	53	138	31
HM13	575	656	397	468	453	321	419	279	512	321	510	408	488	370	634	299	347	575	452	419	435	167	234	148	547	382	549	434	222	247	357	411	704	203	227	679	442	978	289	307	740	157	253	281	204	224	531	217	219
HN1L	189	156	101	204	176	172	139	259	322	168	267	282	168	263	117	292	184	516	184	97	117	133	112	107	275	328	441	119	148	163	224	491	83	151	53	336	234	89	118	293	98	382	252	308	197	44	236	635	95
HNRNPD	10	23	8	4	45	15	39	10	9	34	10	25	10	41	27	9	88	12	15	28	3	87	135	4	24	7	8	59	17	33	7	44	83	6	109	5	4	74	7	80	4	3	12	9	7	10	84	18	21
HSP90B1	376	621	455	449	774	204	769	886	670	724	436	766	537	450	804	369	874	611	908	400	424	94	982	506	391	849	215	204	544	523	1276	572	554	248	494	711	196	1159	300	408	1041	1017	729	954	338	120	654	721	566
INTS5	36	2	36	14	26	15	54	17	4	0	56	0	0	0	1	0	31	0	44	0	0	12	2	58	0	0	0	2	54	0	0	0	0	0	0	0	46	0	0	0	0	0	0	0	1	79	0	0	0
KIZ	46	99	33	58	86	139	60	47	82	76	74	144	175	117	54	54	52	74	35	71	71	28	46	44	40	67	156	94	59	218	38	82	79	53	118	76	82	112	85	41	89	40	190	30	124	34	57	114	1572
KNSTRN	4	76	92	300	12	1	21	6	45	10	11	7	63	42	138	0	80	67	289	97	2	20	24	2	37	26	15	46	7	2	6	2	25	18	3	40	83	74	27	1	2	3	3	48	46	148	107	19	5
LAPTM4B	239	206	138	230	247	207	187	366	286	235	242	237	219	244	344	154	197	165	226	278	371	125	379	290	244	244	194	304	169	623	344	136	268	376	381	102	470	729	246	237	685	276	401	209	592	123	204	304	261
MAGED4	36	32	24	30	39	24	3	8	76	54	27	29	53	12	45	39	15	89	52	58	149	20	0	35	1	0	3	0	44	0	47	22	33	0	87	48	4	44	70	37	82	93	0	86	0	0	4	38	32
MCTS1	33	27	35	46	60	29	14	65	17	63	22	27	36	6	41	17	15	22	12	20	57	41	22	13	24	18	52	73	11	43	6	7	7	46	36	10	39	22	19	4	24	7	11	11	61	36	4	4	68
NGFRAP1	234	163	391	200	305	381	174	195	160	106	260	123	332	349	169	222	215	193	121	180	363	111	185	100	241	440	232	110	242	188	143	234	383	241	99	95	40	163	275	126	243	126	170	214	268	163	179	277	72
PAOX	25	1	0	1	0	0	0	0	1	0	0	44	1	0	0	9	55	0	0	0	0	0	0	1	161	0	0	0	0	0	0	0	0	0	0	0	0	0	1	0	0	0	0	0	0	0	0	33	0
PDAP1	536	534	366	384	320	262	272	443	525	483	291	321	212	413	153	131	520	643	545	501	486	595	190	450	445	694	350	197	510	330	470	425	602	330	478	531	898	453	406	200	21	348	656	734	423	328	766	429	512
PHKG2	54	161	26	50	62	58	39	120	25	19	18	75	4	55	35	1	72	108	59	119	43	78	0	80	25	0	1	0	217	2	85	82	193	67	64	206	2	105	83	96	75	96	0	50	46	7	177	0	3
PKIG	43	60	6	16	68	31	59	0	99	69	12	23	109	235	7	1	112	45	40	182	0	56	40	16	13	1	189	62	0	0	25	68	1	71	83	8	1	0	0	0	2	80	0	0	0	78	0	94	1
PYCR2	204	269	173	148	123	125	46	58	130	140	137	82	108	290	174	197	23	132	199	358	72	44	359	99	183	238	182	119	74	117	301	175	140	276	131	177	228	234	77	228	69	323	166	5	265	0	127	164	58
RBM3	471	201	161	392	281	191	312	185	462	189	204	240	385	254	215	53	249	252	93	213	186	722	349	477	261	160	308	318	312	255	125	82	502	221	252	323	340	61	140	186	222	200	154	160	251	320	568	110	200
SAT1	50	41	91	99	122	71	120	106	59	73	27	25	50	100	134	175	138	54	31	89	25	71	100	55	108	55	56	68	106	58	64	57	97	72	55	23	45	77	34	160	70	25	57	88	43	138	81	87	205
SDHAP1	5	34	9	10	17	20	22	17	8	11	25	26	26	14	17	7	26	36	23	11	18	16	11	6	9	10	63	12	9	17	14	61	11	7	24	27	49	16	32	6	19	12	28	9	20	13	13	17	160
SELK	113	208	89	130	190	292	112	178	100	221	221	133	123	181	134	96	239	122	186	165	143	99	136	248	354	160	257	285	218	70	238	65	271	254	95	391	172	172	115	104	111	434	33	174	282	10	251	277	140
SERPINB6	154	219	137	277	230	147	230	256	213	110	233	186	126	137	101	45	212	184	309	142	241	68	38	400	173	481	538	128	465	76	70	473	184	223	340	360	323	201	115	243	217	271	430	309	56	624	183	251	157
SLC35A5	7	8	1	7	3	1	0	10	2	6	6	4	5	5	3	0	4	2	4	4	8	0	1	1	8	2	0	0	0	5	1	0	0	4	1	3	0	9	11	2	0	20	0	0	0	0	13	0	0
SYS1-DBNDD2	8	17	24	19	9	13	17	4	17	3	13	2	29	46	5	17	13	7	7	4	7	8	20	3	12	22	16	25	11	11	6	29	8	15	1	22	22	14	3	21	0	0	8	21	10	14	6	20	20
TMED10	33	42	136	74	83	53	48	51	36	51	64	67	59	63	88	47	65	59	69	90	48	34	113	99	69	78	47	63	42	52	120	90	19	58	52	67	76	208	76	96	128	68	82	96	34	21	24	72	74
UCA1	165	11	870	663	13	2558	44	192	79	17	122	464	352	184	1393	1180	643	78	30	86	28	16	50	1141	94	80	533	279	126	85	34	397	5	188	11	301	602	34	339	12	686	171	85	942	141	319	483	154	13
USMG5	87	82	95	97	97	48	88	81	107	73	124	103	118	105	86	74	86	38	64	133	77	75	128	52	43	83	119	176	100	102	105	36	143	96	111	55	43	62	181	129	78	59	81	51	51	76	31	76	71
VCL	103	219	101	105	372	110	196	129	149	371	106	193	388	122	272	85	674	122	171	142	94	29	180	374	137	243	330	96	79	216	90	320	51	122	358	99	258	190	133	83	222	59	342	57	102	63	117	391	1303
ADI1	440	108	140	159	309	221	230	255	186	133	167	480	124	190	184	64	407	32	229	244	163	125	597	164	711	88	93	196	249	380	209	70	266	319	316	256	215	281	469	270	380	214	276	293	27	90	182	351	13
ADIPOQ	0	1	2	0	0	1	0	0	1	0	0	1	0	0	0	0	0	0	0	0	0	0	0	0	0	0	0	0	1	0	1	0	0	0	0	0	0	1	0	0	0	0	1	0	5	2	0	0	0
AIFM2	73	109	159	88	162	188	152	142	257	29	251	421	101	95	94	42	199	221	87	363	203	0	86	246	166	98	74	2	152	57	507	155	362	125	0	196	35	0	13	0	131	46	220	203	216	216	271	23	0
AKR1B10	25	29	17	33	76	170	231	205	79	127	179	215	109	46	15	172	22	35	71	90	41	26	91	48	15	51	12	85	43	134	62	10	64	67	44	42	29	68	82	60	127	77	53	27	75	64	56	40	140
ANKRD20A9P	35	93	134	62	68	110	50	32	90	181	101	268	37	49	285	99	30	104	100	27	74	28	77	165	181	30	134	45	30	129	11	80	4	246	73	36	37	103	81	18	94	72	80	57	8	3	155	16	40
ARPC4	131	259	301	122	146	235	154	260	106	255	91	109	58	126	257	88	103	201	181	22	133	127	132	207	258	126	459	91	10	118	9	80	53	62	126	129	365	77	105	64	54	2	92	39	89	111	52	148	272
ATG9A	44	52	13	49	88	170	22	8	151	136	50	49	32	51	131	37	48	74	46	47	13	3	58	79	48	46	81	14	63	46	23	114	18	17	188	11	20	129	16	13	16	27	71	74	165	50	13	135	275
ATRAID	520	1245	730	913	477	545	745	764	788	604	1013	890	805	1219	746	1186	210	673	2618	471	963	515	1024	312	787	932	340	366	607	544	1105	1079	676	427	1242	1074	505	141	1252	950	675	1095	186	884	391	349	168	798	713
C19orf33	75	146	92	59	74	24	48	49	28	52	55	37	132	108	48	77	105	48	50	48	18	94	113	76	113	95	130	75	32	78	89	70	42	60	84	41	94	88	71	59	49	14	124	35	29	90	74	48	30
CCDC124	316	196	155	134	106	106	142	38	156	96	279	138	136	219	49	237	121	97	204	97	218	212	198	72	215	201	219	239	120	371	138	272	85	440	159	202	447	392	12	28	118	237	148	393	554	473	250	220	73
CIB1	1728	627	480	1237	776	1391	1118	756	932	957	1270	963	561	920	987	548	1421	1149	672	1359	1017	1286	1354	632	715	1461	828	1437	695	721	566	915	1235	475	570	1028	1540	1295	403	1454	652	217	1549	1019	829	1931	626	648	582
CORO1C	125	66	159	165	76	11	40	52	106	103	76	46	146	16	194	45	175	95	220	71	49	154	23	95	52	28	120	61	191	38	138	77	52	125	207	52	34	115	40	85	193	57	49	154	29	93	137	201	12
COX5B	120	279	93	57	149	110	104	195	107	227	137	146	173	154	91	155	151	80	70	191	147	78	290	187	88	206	183	149	357	93	126	114	229	114	121	204	103	101	138	171	183	168	96	61	185	67	70	114	194
CRTC2	0	29	0	67	10	20	15	46	19	70	33	62	23	24	9	49	46	25	1	34	28	12	0	1	3	3	93	0	70	91	62	6	42	3	115	75	49	0	0	8	0	0	95	80	147	0	6	111	1
CXCL3	114	25	22	16	7	91	8	768	169	6	134	52	68	119	188	26	638	75	17	86	34	33	21	210	17	126	52	86	6	93	350	288	41	366	57	24	7	54	87	71	268	731	10	30	22	63	17	166	16
DBNL	306	154	181	164	201	336	206	213	299	79	333	34	101	186	153	277	280	230	200	204	223	127	44	280	206	306	21	71	4	292	362	313	21	172	2	147	142	186	339	361	49	467	0	536	283	119	286	199	142
DEK	38	34	27	56	75	36	49	26	58	41	19	77	57	57	108	30	85	27	34	75	70	49	77	15	115	110	76	68	100	10	54	117	59	146	34	27	49	42	24	41	11	57	15	55	39	25	42	69	10
DESI2	1	50	38	114	146	1	186	0	3	1	68	38	130	10	100	80	0	154	73	229	194	38	76	1	72	6	3	144	2	0	0	1	0	78	0	375	104	115	0	0	89	2	0	270	0	0	2	0	1
DGUOK	611	669	427	360	501	677	442	354	382	544	421	446	422	458	251	242	105	427	1055	329	314	543	485	651	61	666	790	385	574	453	209	506	468	200	582	488	288	5	1183	1089	503	428	881	118	482	1241	816	873	198
GAGE2B	65	60	48	39	63	46	56	69	47	54	55	46	43	57	35	51	64	56	48	52	52	65	70	67	43	46	58	72	62	53	53	49	85	70	40	61	49	46	62	65	42	52	52	63	51	79	42	54	106
GAGE8	102	82	66	70	109	65	75	101	84	82	97	66	93	108	61	79	86	87	83	77	89	92	76	83	82	60	100	111	75	73	76	64	105	125	102	78	61	55	104	84	102	89	111	84	88	89	61	89	155
GAPVD1	30	49	1	63	4	35	0	1	29	27	1	20	43	0	19	0	0	2	1	0	47	2	0	0	48	1	0	2	82	0	2	51	23	2	50	0	1	2	0	0	0	65	0	8	4	4	92	0	0
HIGD1A	10	9	11	16	16	9	21	6	11	7	13	15	7	16	6	5	9	9	8	17	7	13	14	4	13	5	9	18	20	7	13	15	4	9	15	9	7	29	7	16	2	8	14	8	14	12	9	10	21
HIST1H4C	32	3	5	2	10	1	22	16	5	52	10	72	28	30	35	6	52	14	4	43	0	64	10	2	31	9	41	9	51	10	24	17	13	11	6	46	0	15	4	16	3	73	26	17	25	5	36	15	5
HNRNPA1P10	23	23	27	22	24	14	17	12	37	32	26	14	27	25	28	14	9	30	26	19	14	24	12	45	19	14	29	37	28	18	17	12	35	15	27	31	27	17	15	21	8	13	34	17	26	40	7	15	23
HP1BP3	87	226	23	134	34	3	41	100	236	23	55	97	81	49	68	48	225	53	60	14	136	24	61	35	24	87	19	108	55	51	70	63	13	42	61	36	52	178	0	4	45	67	2	122	4	2	41	33	110
HPCAL1	178	125	342	309	314	270	609	460	327	275	361	60	266	326	260	678	526	269	804	405	107	247	521	316	184	238	203	195	212	238	66	287	177	94	114	418	169	287	141	87	430	30	7	40	150	206	292	485	69
HSD17B10	136	39	143	107	265	186	101	174	134	186	339	95	182	160	25	53	127	44	289	2	95	173	69	68	1	178	158	162	196	226	52	1	5	376	65	60	20	221	342	116	72	4	1	201	5	19	109	218	37
HSPE1	20	48	33	42	27	35	30	32	31	29	28	33	46	48	18	19	29	27	25	34	15	23	40	28	70	34	95	57	33	39	44	20	31	34	140	123	25	44	36	30	58	32	27	24	41	34	51	65	28
ISYNA1	184	146	246	126	67	126	61	138	98	72	41	15	83	18	145	6	72	104	16	169	224	23	44	79	108	0	2	178	37	38	1	178	0	136	3	95	127	140	33	99	1	105	4	107	0	154	342	270	38
L3MBTL1	0	0	0	0	0	0	0	0	0	0	0	0	0	0	0	0	0	0	0	0	0	0	0	0	0	0	0	0	0	18	0	0	0	0	0	0	0	0	0	0	0	0	0	0	0	0	0	0	0
LDLR	75	256	69	65	180	132	261	174	186	133	84	74	208	96	268	19	445	112	183	209	175	15	67	136	87	217	32	104	80	77	41	145	274	82	115	194	205	108	21	94	124	122	125	118	240	7	49	161	86
LOC100507002	5	1	9	4	3	22	8	0	18	6	0	0	0	1	4	0	7	10	8	12	5	1	3	2	2	5	0	2	0	0	1	2	0	7	0	3	2	0	0	0	0	0	2	0	3	0	0	1	0
LRRC1	16	0	1	1	2	31	1	4	35	9	0	1	33	1	0	0	1	33	43	8	0	3	3	64	4	2	3	29	4	2	55	3	72	44	0	2	4	13	22	10	2	0	0	2	2	3	18	18	0
LSM5	4	4	20	3	6	2	3	3	5	7	1	2	2	6	2	1	2	6	8	3	5	8	2	4	7	1	4	8	2	6	1	1	3	4	18	39	15	0	4	3	2	4	3	0	9	2	2	3	1
LTBR	237	115	224	150	145	226	162	138	116	63	71	35	268	218	32	247	79	147	50	154	31	28	188	106	186	155	143	90	160	365	92	253	115	114	346	57	123	21	88	253	143	56	103	61	155	266	126	199	27
LYPLAL1	3	3	2	6	6	1	5	4	2	6	1	11	2	10	1	2	1	0	3	3	4	11	2	4	4	6	3	6	7	1	2	9	2	20	6	4	7	7	0	4	4	0	8	4	9	3	3	2	5
MGST2	102	55	44	105	21	60	2	142	101	248	91	29	53	9	27	294	154	103	225	208	138	179	116	126	61	35	112	154	172	272	132	227	84	39	121	109	163	2	24	46	0	104	2	5	13	8	30	10	74
MRPL15	21	25	56	30	17	8	48	11	101	9	7	19	34	43	16	13	54	2	39	13	18	48	56	32	25	32	8	35	35	80	80	23	78	2	2	1	29	36	9	30	4	58	14	110	48	19	127	3	16
MTRNR2L6	80	135	151	139	384	543	438	262	143	245	263	262	451	529	254	377	314	289	191	125	308	4	296	185	201	239	332	261	271	864	242	323	253	233	488	382	164	398	170	322	277	283	294	184	389	148	203	122	565
NDUFC2	41	43	61	74	43	16	39	76	51	86	56	42	49	96	31	44	72	58	39	83	85	40	74	55	65	106	26	45	49	38	73	44	62	96	41	63	41	62	73	20	102	81	30	80	120	23	42	44	152
NLN	4	1	1	7	7	20	6	16	13	51	5	34	2	68	1	6	3	16	1	44	15	23	17	60	0	1	6	45	19	9	2	1	0	4	0	4	39	0	2	13	0	16	2	25	61	1	65	0	6
NREP	0	1	15	0	0	0	45	0	1	0	0	13	62	0	18	0	20	0	41	0	0	26	1	21	18	0	1	0	0	0	0	92	0	0	9	0	0	0	0	0	0	0	41	1	0	0	0	0	0
OXLD1	77	39	76	77	31	56	182	17	149	70	90	89	48	115	13	2	67	34	72	1	1	35	229	68	77	0	89	18	129	60	72	0	144	0	110	237	31	0	0	210	1	0	64	100	121	0	0	90	83
PLEKHM1	37	1	0	31	33	0	0	14	14	0	26	1	32	0	2	73	67	16	48	0	0	0	30	0	0	19	27	0	0	0	37	0	0	0	0	0	22	0	0	3	37	0	0	19	0	0	5	1	0
PQLC2	62	85	0	23	18	81	1	43	77	3	93	101	38	6	36	3	57	0	84	0	67	81	44	49	2	0	136	0	82	33	0	128	0	27	45	39	2	0	18	2	1	60	75	119	2	0	0	217	0
PYGO2	98	55	60	33	21	53	3	24	17	45	3	28	37	40	63	8	0	19	0	38	41	118	94	76	56	112	34	27	0	37	61	19	8	2	53	76	52	188	59	0	36	84	0	97	0	0	97	0	0
RAB4B-EGLN2	47	41	41	75	28	23	4	32	50	10	26	58	39	53	19	18	32	77	45	31	16	13	33	19	2	31	26	9	40	21	37	17	8	0	77	60	74	26	31	35	3	112	37	43	0	67	69	2	4
RNF5	139	162	133	397	257	468	355	160	272	240	236	148	155	430	442	36	205	81	296	293	425	352	162	9	232	230	297	127	96	139	198	146	134	451	210	101	332	267	378	351	174	492	87	260	240	155	595	154	371
RPL13AP20	183	191	74	41	80	39	216	53	45	107	31	16	26	21	105	25	100	23	27	67	16	49	30	87	368	20	175	115	43	122	23	21	101	83	62	19	15	51	46	21	47	16	26	21	18	58	24	42	89
SGSM3	12	0	0	0	2	47	0	6	1	0	12	0	21	0	6	0	0	0	0	0	0	0	0	0	0	39	0	0	0	0	21	38	0	0	0	0	0	0	40	0	0	0	0	27	0	0	0	0	46
SNX3	26	45	34	31	36	47	32	31	61	49	42	46	26	46	55	16	36	22	39	31	42	25	31	26	39	28	37	67	52	62	59	29	23	57	27	25	60	18	33	25	41	34	54	26	37	37	54	42	42
SRSF3	95	140	72	128	65	68	80	88	168	70	74	135	100	100	30	51	110	90	90	80	98	127	29	70	96	133	51	165	140	162	64	93	75	123	26	62	128	97	28	69	78	171	83	139	36	276	141	78	75
SSR3	465	250	266	182	364	217	488	159	346	200	227	316	603	217	254	50	357	240	468	302	3	205	279	8	252	545	626	162	122	244	240	26	227	681	103	252	239	195	276	156	397	94	325	434	4	128	191	361	111
STRBP	11	1	0	11	19	0	26	34	78	63	65	39	0	1	53	22	2	1	25	34	32	1	39	1	53	0	8	13	102	1	2	32	14	3	107	2	0	0	1	31	53	0	73	2	58	72	0	55	2
TIMM17B	264	241	615	351	412	201	154	138	402	552	418	169	310	93	87	95	232	236	243	166	2	177	341	92	112	302	300	482	179	661	472	297	559	443	266	160	729	303	44	468	78	357	196	48	221	255	652	1063	53
TMEM57	6	2	20	0	28	0	47	15	32	2	3	39	0	5	161	27	27	24	23	8	1	0	0	3	1	32	0	0	0	8	1	0	0	0	0	0	0	7	0	5	0	22	66	2	0	0	0	73	0
TOMM5	48	66	63	70	46	44	62	72	75	66	92	60	56	129	45	42	105	71	79	51	41	48	42	64	82	68	106	123	55	95	77	113	92	79	77	76	67	37	46	42	52	103	106	100	137	63	89	61	45
TSNARE1	0	1	0	0	0	12	0	0	0	0	0	0	52	0	0	6	0	0	0	0	1	0	1	1	1	0	0	0	0	0	0	0	0	0	0	0	0	0	0	0	0	0	98	0	0	0	0	0	0
TSPAN8	51	21	18	23	23	21	8	26	36	27	57	71	35	44	47	13	26	37	20	35	66	36	30	25	26	28	12	44	48	62	34	19	22	40	44	29	23	44	28	34	21	88	23	57	22	21	45	95	61
UBL7	335	135	153	114	157	195	9	94	152	231	204	142	226	145	205	15	0	140	45	205	197	13	129	3	27	117	160	114	178	2	4	133	71	158	229	7	231	167	19	207	128	74	0	183	4	2	97	55	8
UPF3B	18	10	33	30	12	15	28	1	2	35	2	55	74	5	12	2	11	12	1	50	55	46	0	30	41	3	25	1	17	1	2	5	1	60	2	1	11	7	0	2	8	0	2	0	1	15	0	0	2
ZMYM6NB	19	7	18	14	68	29	7	10	22	14	33	85	77	15	8	1	20	20	7	25	9	29	19	5	60	10	11	18	5	3	10	5	11	3	15	3	5	13	12	13	3	20	28	3	105	12	33	19	4
ZNF706	105	126	171	168	96	106	91	124	230	189	124	156	155	220	204	76	174	122	232	89	218	138	158	157	134	184	90	161	228	114	160	66	192	118	263	93	250	143	148	153	105	171	105	94	182	157	187	213	55
AP2M1	329	364	478	324	363	570	368	663	511	398	352	505	630	407	483	668	493	535	489	561	343	789	360	274	576	467	563	390	665	418	363	706	120	487	400	792	548	766	535	368	385	702	628	901	452	618	668	414	234
APEH	190	238	171	106	133	174	89	119	143	179	253	242	187	67	38	81	341	58	180	68	71	173	160	0	143	76	140	50	137	2	98	244	53	56	37	246	76	257	50	49	308	73	157	346	0	145	55	390	0
APOBEC3B	90	11	41	49	59	0	23	24	218	28	16	54	23	15	83	0	1	77	304	81	0	0	15	20	9	136	17	1	7	74	3	0	0	0	32	54	6	31	0	0	47	62	0	112	0	46	0	119	0
APOO	13	14	6	21	34	3	4	55	10	9	29	26	6	38	2	28	7	61	1	5	18	0	9	42	16	21	35	77	0	25	88	34	4	15	3	9	90	25	3	25	2	12	4	0	2	14	1	22	10
ATAD3A	113	21	103	186	7	22	25	51	79	25	18	45	40	115	4	51	100	57	0	57	73	60	36	50	33	0	81	55	61	48	69	123	113	131	137	51	92	59	0	9	37	53	12	16	43	50	47	28	0
B3GNT9	28	0	0	0	50	104	75	35	0	33	20	0	2	2	88	127	21	14	0	95	75	0	139	81	113	6	32	64	1	0	17	52	0	0	0	29	0	0	1	13	0	0	0	15	13	0	0	0	0
BAZ1B	36	78	113	62	66	20	38	87	134	1	69	66	36	85	216	44	92	48	62	15	4	172	40	138	3	43	11	107	154	58	21	101	76	135	110	192	79	209	10	1	11	67	38	7	60	7	219	131	76
BCAR1	99	118	38	59	64	85	104	76	125	133	14	92	224	2	124	180	99	82	68	120	14	17	16	66	87	51	66	118	157	41	289	160	0	0	177	163	222	19	64	35	114	50	221	116	225	188	159	187	141
CBFB	2	1	8	12	3	3	1	2	5	1	1	3	41	0	3	5	4	6	3	8	2	2	1	1	6	0	2	5	7	6	44	7	2	1	1	1	0	0	0	2	4	0	1	0	1	4	62	18	2
CBX3	59	97	32	86	145	24	78	94	63	115	105	114	61	101	110	32	161	34	89	45	29	61	55	82	52	79	66	57	68	99	114	61	52	67	48	34	38	78	103	71	124	33	54	37	50	168	31	76	38
CDC27	10	22	8	18	2	0	40	37	67	1	1	2	5	1	3	25	0	77	33	2	0	17	0	0	126	48	2	3	4	7	30	1	15	1	0	8	35	0	0	0	5	0	0	1	7	3	37	0	2
CDC73	1	113	35	1	26	2	1	37	101	94	6	1	130	3	3	2	51	207	70	2	27	1	84	3	153	73	3	264	5	2	4	124	1	1	50	6	3	97	2	0	92	50	22	10	4	7	4	0	2
CRABP2	0	32	64	0	26	0	30	84	55	160	32	94	24	78	29	0	212	62	0	0	103	0	0	0	0	46	0	18	0	0	61	0	0	53	3	0	0	0	0	0	0	0	0	201	0	6	146	0	16
DDX39B	94	69	155	114	67	69	41	59	110	89	39	69	88	83	143	55	43	47	32	9	68	17	42	48	25	126	97	10	76	91	125	48	144	53	108	25	43	94	99	102	43	84	66	63	104	135	106	61	109
DNAJB11	31	52	107	59	62	36	92	117	69	129	65	110	117	82	70	35	71	217	168	85	116	44	38	62	128	103	19	69	21	142	96	205	19	74	103	196	35	161	154	79	70	132	28	177	96	3	41	214	247
EIF4G2	31	42	51	41	61	47	18	23	82	31	24	28	82	22	27	19	59	103	41	20	33	39	37	67	37	26	84	48	384	18	83	43	16	24	207	95	60	59	15	25	52	28	26	41	27	33	36	30	26
EMG1	270	579	314	334	174	299	252	212	313	172	185	531	433	127	251	499	475	408	668	122	310	334	95	299	318	286	460	299	393	459	249	239	444	269	162	338	281	355	99	369	176	139	152	651	662	33	251	545	49
EREG	157	918	486	583	404	96	418	359	488	914	239	348	809	205	861	249	741	690	322	311	243	190	494	599	180	418	238	220	293	317	969	216	377	372	383	301	378	159	346	438	555	319	433	767	622	26	897	772	25
FAM134A	26	64	101	23	56	118	1	91	23	8	129	64	18	156	131	0	22	84	66	45	15	1	111	17	69	110	133	11	0	74	171	30	163	26	4	0	156	0	52	97	176	152	114	118	88	60	46	0	97
FEZ1	46	51	39	39	1	90	53	0	0	50	86	152	45	1	1	16	1	1	241	319	5	1	0	1	31	177	1	164	2	2	2	8	15	137	1	0	0	185	1	0	37	133	2	175	185	163	7	0	2
FKBP3	6	4	2	6	7	2	8	12	5	10	3	2	5	4	7	9	6	16	7	9	1	5	2	8	7	26	10	10	10	4	9	23	24	1	22	5	7	16	0	105	11	7	1	16	2	11	3	8	8
FTSJ2	80	71	41	204	89	98	93	198	312	69	192	125	5	112	106	1	91	70	146	170	478	98	15	72	100	190	96	2	151	193	98	2	233	181	84	477	57	126	126	0	57	93	32	2	56	86	82	399	2
GAGE12B	40	33	33	26	41	26	35	49	29	39	32	26	29	32	22	26	40	36	38	35	32	52	38	48	21	26	35	49	36	32	32	34	49	50	27	51	22	28	35	42	31	28	37	21	31	47	22	24	70
GAGE12F	60	53	47	38	57	36	43	66	41	52	52	44	51	60	41	40	54	49	54	50	56	73	54	69	42	49	52	81	54	49	59	55	75	57	42	59	34	57	58	58	48	40	42	47	41	75	35	43	97
GAGE12G	67	45	54	41	62	40	51	71	43	56	51	41	42	49	37	46	57	55	50	50	54	80	61	70	43	47	51	69	55	53	51	49	66	61	48	64	40	47	64	60	44	51	51	52	48	68	44	52	106
GAGE2C	64	64	47	41	68	44	56	73	50	55	57	42	53	59	34	45	62	60	52	56	57	79	71	65	52	50	59	78	52	53	53	56	73	74	56	62	48	52	64	61	48	43	58	61	49	82	45	54	107
GINS2	312	85	231	252	148	148	253	235	85	183	158	338	239	354	311	120	540	518	122	454	202	557	118	171	616	250	417	105	424	207	250	321	72	473	0	444	232	406	1	351	189	296	223	460	149	148	529	180	210
IDNK	8	1	9	0	12	0	0	32	0	0	1	0	0	28	0	0	20	0	0	0	0	1	0	1	20	0	2	12	0	0	0	1	0	0	0	0	0	0	0	0	3	0	24	0	0	0	0	2	0
LBHD1	160	198	112	96	116	45	58	50	139	39	136	128	102	132	76	52	134	150	108	93	124	166	79	58	80	46	144	131	110	120	68	135	58	49	86	170	72	113	71	178	48	124	122	95	249	46	93	283	26
MED6	2	60	68	47	50	1	9	1	177	18	80	53	31	1	11	2	118	36	84	4	32	55	31	0	43	48	209	59	97	137	2	129	11	3	33	3	88	9	2	0	32	0	33	8	3	0	125	39	5
MRPL57	54	187	107	187	100	115	100	126	135	195	131	180	89	234	145	111	84	114	156	62	118	111	213	183	69	72	95	66	77	114	91	254	254	88	374	124	178	91	132	113	137	15	36	174	138	272	108	51	483
MRPS15	379	95	500	828	383	396	291	481	328	253	343	670	450	296	494	612	364	215	438	526	356	933	434	591	544	336	314	921	62	333	130	292	307	352	146	274	419	346	268	217	562	357	271	325	850	125	755	489	6
MYO5B	59	24	41	26	100	38	29	28	25	26	26	19	31	26	25	1	100	48	10	52	17	7	23	5	6	5	86	27	49	11	64	96	40	26	3	20	34	150	2	7	6	20	56	31	2	2	34	141	2
NAA35	50	23	21	18	25	21	15	32	0	42	1	42	7	21	30	1	63	71	0	19	1	75	40	27	29	108	51	17	51	4	35	134	31	37	1	77	119	36	0	1	26	4	0	0	41	0	8	139	0
NAGS	0	0	0	37	0	0	0	0	0	0	0	0	1	0	0	0	73	0	0	0	0	97	1	0	0	0	0	0	59	0	29	0	0	0	0	0	98	0	0	0	0	0	0	72	0	0	0	0	0
NDUFA1	39	20	46	28	60	37	60	29	60	21	43	24	34	35	18	68	26	22	35	20	30	44	52	50	72	28	46	36	12	66	20	43	21	19	39	35	25	25	175	15	13	42	24	65	85	22	20	9	59
NDUFB3	31	25	38	40	15	8	23	8	17	27	17	14	38	148	22	67	7	36	38	13	8	11	19	23	39	55	18	15	18	41	25	13	70	32	187	16	7	22	49	8	102	5	6	25	22	93	22	83	27
PCED1B	59	21	5	2	0	19	0	0	8	64	1	0	1	17	3	1	0	35	0	0	0	0	0	0	1	0	0	0	3	2	0	0	0	1	76	45	1	0	0	73	0	0	0	0	3	0	6	0	0
PCGF5	2	4	1	17	24	4	3	1	16	41	1	37	1	3	20	2	15	24	3	42	2	3	79	28	17	55	41	3	3	2	4	39	2	41	6	40	3	2	2	40	3	2	3	29	52	2	3	0	5
PDCD5	25	28	19	17	53	8	13	18	15	9	21	33	20	35	40	10	36	19	14	41	20	16	8	28	24	23	39	84	32	68	64	24	11	13	47	23	20	18	15	25	18	10	48	30	15	20	13	15	7
POLR1D	76	94	159	180	112	134	34	253	78	408	111	116	224	201	178	170	112	68	89	141	163	349	28	282	175	48	373	187	98	362	183	75	247	481	193	5	99	7	38	0	93	127	62	1	11	315	11	18	253
POLR2J	99	152	133	166	400	279	138	136	199	170	181	203	373	290	322	257	108	147	230	190	362	231	189	167	61	408	298	370	867	79	257	264	377	205	187	102	74	146	310	222	112	179	103	144	248	157	157	157	50
PRADC1	116	133	76	162	2	131	130	199	52	144	294	201	358	263	22	215	136	322	100	58	430	19	45	2	193	2	121	176	279	262	81	54	386	81	321	141	5	189	200	4	1	250	424	232	11	83	2	0	278
PRDX6	322	413	956	252	397	914	306	827	368	855	441	671	726	673	409	287	527	537	367	717	393	479	1135	604	873	817	653	1499	115	1386	190	410	753	383	535	366	35	503	477	94	757	675	171	144	992	1180	217	59	777
PSMA1	24	23	40	67	19	13	22	46	27	23	34	39	23	14	36	36	51	44	39	33	15	55	40	18	38	225	22	26	45	44	28	5	42	11	33	12	22	27	18	11	31	28	31	15	18	62	45	43	37
PSMA2	27	25	18	34	27	33	17	11	34	28	28	32	21	60	38	34	41	24	29	20	25	43	39	14	26	30	29	40	34	31	31	29	33	70	32	41	50	30	31	14	18	23	25	49	27	25	17	41	36
PSMB6	862	848	772	820	725	845	1075	1135	642	1180	1073	1124	933	1118	1277	674	608	1633	848	785	840	1193	1769	598	551	1254	963	1270	1296	1065	707	602	1004	716	722	1813	630	1677	1724	364	601	1852	501	1557	1229	1147	387	1369	243
RABGEF1	9	5	4	15	7	3	0	7	75	9	3	8	1	22	0	3	7	0	2	2	4	0	1	1	1	1	2	3	0	3	4	4	1	3	1	0	0	0	6	1	13	0	7	2	14	2	20	5	2
REEP6	245	54	118	88	30	313	98	187	184	79	233	440	179	195	20	148	147	41	122	153	410	120	321	4	188	67	164	101	48	334	76	205	0	204	47	133	68	1	0	287	296	210	2	264	407	34	0	22	39
RGS2	18	8	77	6	9	21	43	8	24	13	17	26	14	13	43	17	13	27	43	10	57	14	49	61	15	36	7	13	27	49	34	19	28	30	13	13	12	12	21	41	27	13	37	14	23	17	13	11	13
RNASEK-C17orf49	191	156	212	149	223	150	197	131	191	203	134	96	98	162	208	139	75	194	141	90	218	160	139	150	254	99	124	197	102	99	58	109	126	61	184	130	221	221	200	180	124	118	156	49	73	176	216	144	53
RPL10A	780	1303	1269	932	480	824	1097	778	1073	585	737	987	701	583	799	839	858	1037	594	190	535	1198	1147	790	385	786	475	1438	540	949	871	511	1355	1170	1257	906	1149	462	1202	460	472	1113	768	464	1083	454	727	1221	570
RPLP2	320	253	215	142	214	136	156	286	131	235	241	206	249	192	273	200	253	96	143	97	96	222	215	305	290	271	506	395	114	224	180	149	317	360	250	132	386	155	358	81	228	86	189	150	79	214	213	181	429
RPS25	160	113	188	65	102	64	73	113	167	137	146	223	239	92	52	166	81	186	72	153	116	133	71	76	146	230	211	139	226	88	263	63	82	163	80	69	61	44	244	65	142	55	183	203	41	432	327	189	110
SERP1	299	201	88	87	203	167	232	291	91	8	149	219	201	176	126	67	42	220	247	119	5	375	170	208	131	162	238	122	202	186	242	117	344	8	14	213	120	210	65	96	166	256	219	298	41	103	290	160	80
SPCS2	102	162	139	186	148	157	30	335	210	184	231	107	65	175	218	258	330	168	141	209	225	135	314	114	301	151	49	247	61	93	498	287	232	630	38	325	329	323	85	256	123	223	160	126	264	272	12	316	339
SUOX	17	51	15	35	60	92	30	52	43	27	101	59	65	54	36	69	20	26	76	28	66	12	48	22	13	38	61	34	22	78	40	36	27	17	50	74	25	76	29	20	24	22	88	15	46	15	75	41	535
TFG	6	13	14	16	9	9	13	14	7	5	8	10	14	12	13	5	12	17	10	15	11	6	6	8	8	15	17	14	13	12	8	73	3	10	35	7	8	9	28	14	14	21	9	2	23	17	20	5	6
TM9SF1	152	157	90	89	149	130	71	67	64	91	110	74	105	142	77	30	102	72	35	133	159	20	269	62	208	144	107	157	173	136	316	60	49	36	70	14	34	58	8	30	128	106	40	260	14	103	9	28	14
TMEM14A	97	24	98	54	68	31	12	60	52	32	67	55	57	58	33	40	60	65	124	13	51	38	18	43	80	75	88	75	86	73	8	61	102	122	18	9	41	70	139	23	65	54	72	55	38	101	45	18	16
TPCN1	290	225	74	121	151	331	107	36	204	115	62	187	174	150	289	282	99	64	98	111	72	64	164	185	304	179	278	491	75	208	35	117	179	270	185	146	113	229	125	98	791	104	193	171	268	170	68	138	1829
TRAF3IP2	53	7	24	85	22	8	7	65	35	4	40	4	30	93	92	30	5	6	38	98	24	3	4	84	6	87	66	68	24	1	66	46	2	2	19	5	37	6	84	1	74	6	13	45	4	9	160	0	24
UBE2D2	21	26	19	13	9	11	5	12	79	18	25	6	20	13	33	16	22	21	16	9	20	9	29	7	31	13	20	8	8	8	17	13	11	4	12	18	8	18	21	12	72	16	23	14	60	33	22	7	56
ZNF580	81	22	82	213	2	114	183	99	55	41	131	286	0	105	160	0	201	0	1	0	0	2	259	31	105	0	58	31	0	1	0	72	11	58	407	0	155	0	110	93	0	0	134	0	157	2	96	0	99
15-Sep	11	10	16	14	9	5	8	12	10	23	15	12	6	14	16	5	14	8	24	254	14	17	23	11	5	9	14	20	13	10	14	6	8	9	14	1	20	20	11	5	13	12	33	17	16	11	26	20	13
ACD	122	116	113	65	107	81	223	152	26	1	70	160	131	62	147	125	1	252	131	339	488	347	66	128	162	117	108	2	220	2	144	216	66	72	338	0	14	154	72	78	249	195	106	136	3	140	91	11	1
AGR2	185	112	48	100	115	70	152	352	102	106	143	140	131	103	33	76	53	209	64	124	275	322	227	203	103	25	66	132	357	249	10	81	114	82	92	154	149	43	216	317	146	242	196	182	68	34	204	197	619
ALG1	161	177	284	62	241	309	80	259	209	110	121	186	191	151	397	126	538	408	468	220	375	127	386	346	280	328	511	313	83	22	143	80	285	237	286	142	112	568	646	101	217	481	213	567	276	3	273	871	284
ARMC10	50	50	104	127	55	40	22	79	144	93	27	77	65	21	81	17	49	57	87	231	72	59	128	21	10	66	50	41	168	55	222	111	72	14	27	44	45	127	44	81	17	12	34	11	18	216	168	19	72
ATP5F1	49	96	79	125	102	45	78	95	80	50	100	88	109	130	58	43	88	99	71	73	77	84	98	52	79	67	98	119	164	83	32	90	82	25	147	113	88	150	165	147	95	96	92	234	77	95	39	133	129
AURKA	135	409	279	721	6	35	36	1	232	14	13	532	216	159	123	1	21	22	298	58	4	76	1	0	228	108	24	147	83	114	159	45	65	2	0	57	173	82	58	0	3	181	0	2	302	386	76	289	0
BAG3	1	52	24	82	39	96	41	45	79	1	0	28	107	84	29	82	43	1	74	68	15	0	22	0	44	174	1	1	0	0	1	36	47	52	20	10	74	0	0	30	11	0	69	0	23	20	19	28	0
BCLAF1	31	122	48	124	89	27	19	62	23	40	83	126	61	7	23	48	50	54	101	4	216	3	56	2	146	82	19	71	253	101	59	84	64	5	66	4	79	224	88	2	180	161	38	42	13	0	38	0	44
C19orf24	372	551	450	363	463	366	303	309	515	412	685	376	765	212	567	268	318	392	619	652	578	523	342	231	694	402	754	1108	215	1183	277	651	592	442	574	344	279	258	461	147	784	162	301	414	552	336	159	410	363
C1orf43	128	387	198	183	341	371	164	227	322	410	183	520	354	256	190	324	166	204	304	335	255	278	267	286	172	455	323	269	386	288	174	254	326	269	235	258	177	289	267	214	429	237	312	126	478	303	171	273	294
C9orf142	141	86	110	129	100	78	76	218	4	95	73	316	226	105	43	34	47	88	177	532	5	115	131	198	51	17	0	118	122	76	1	61	1	438	92	187	160	101	28	150	118	0	185	0	204	46	1	103	209
CENPV	208	278	516	401	249	315	365	378	268	491	303	225	98	256	314	756	367	418	442	245	489	343	498	196	556	608	296	524	174	240	177	285	378	346	177	603	46	709	489	362	186	322	523	441	756	219	85	366	192
CGGBP1	22	212	86	95	98	10	67	106	108	43	38	135	9	84	94	3	8	255	112	4	7	146	55	63	37	75	26	22	3	123	45	5	15	6	8	312	13	6	10	111	115	188	19	270	207	5	209	130	62
CHURC1	30	43	34	17	7	7	9	18	8	34	24	62	8	30	18	21	46	76	36	21	19	62	11	48	13	30	19	25	13	42	37	19	23	14	13	29	11	16	99	4	62	14	22	12	4	5	6	69	25
CNOT7	19	30	57	87	19	57	31	40	47	18	40	19	95	23	10	11	9	68	61	21	41	114	42	45	29	13	102	42	78	58	68	48	61	43	41	29	52	16	24	4	35	22	43	200	86	13	38	142	29
CNPPD1	187	61	138	127	215	160	156	37	238	143	33	338	82	158	264	71	229	104	3	76	55	43	52	71	13	161	116	85	98	2	158	52	2	148	194	64	98	6	1	1	62	217	21	277	5	167	343	5	3
DCTD	267	104	82	90	129	132	171	217	130	210	248	47	157	275	114	88	128	193	342	102	117	387	0	395	105	107	17	266	143	150	172	74	180	224	220	70	5	112	139	198	118	337	310	124	43	229	171	49	20
DPH3	7	9	14	14	6	8	3	3	8	5	19	8	8	5	17	22	5	5	6	5	8	3	4	4	5	8	16	15	2	9	4	3	6	7	4	3	35	9	10	2	3	7	14	4	7	30	33	14	0
DYNLRB1	388	265	89	146	100	255	209	80	398	472	148	290	60	163	334	36	338	252	349	207	148	226	140	104	219	232	188	83	141	365	121	243	435	260	168	17	304	80	277	137	214	111	309	82	353	75	106	101	266
EID1	55	203	204	367	196	447	78	267	415	86	257	126	108	46	57	162	262	149	97	158	123	283	116	71	185	148	158	157	77	228	116	491	112	332	298	118	80	859	483	221	39	127	73	334	95	74	116	74	320
EIF2A	2	14	5	90	29	28	4	1	7	6	5	71	2	2	2	11	5	8	5	30	6	2	32	12	15	4	7	3	3	61	4	11	8	2	2	83	3	3	3	1	69	9	5	2	1	6	15	6	0
FAM3B	53	195	349	17	174	83	356	257	48	89	79	69	186	181	158	236	58	204	41	163	221	315	130	139	55	373	45	5	47	169	217	94	35	116	273	296	5	355	151	185	309	23	207	80	251	0	2	1	407
GAGE1	85	73	65	55	81	55	61	92	61	70	74	56	62	62	57	63	81	62	76	53	68	85	69	66	60	59	76	90	69	71	53	52	88	97	83	60	40	63	82	61	80	56	56	64	65	77	42	73	134
GAGE12D	44	36	36	23	46	30	40	43	30	31	36	30	34	35	21	28	45	41	37	25	30	50	38	42	24	30	38	51	39	35	36	35	56	42	25	42	25	36	40	34	35	33	37	26	34	55	31	39	65
GAGE2A	57	57	46	39	61	48	45	65	45	57	57	32	58	76	33	54	61	52	50	49	54	74	57	60	47	41	56	67	51	49	50	57	68	59	42	61	37	39	64	60	49	54	99	62	59	70	37	56	99
GAGE2D	52	47	41	30	50	36	38	55	40	43	51	36	49	37	35	44	56	46	44	33	47	53	44	42	36	38	43	60	49	45	46	36	50	63	48	35	32	41	61	43	49	42	42	43	49	54	23	46	92
GAGE7	65	56	48	39	61	43	57	74	41	54	46	43	47	57	37	43	64	53	47	50	51	81	58	67	40	41	53	73	54	41	51	43	76	66	44	61	37	59	59	65	40	41	47	47	40	80	40	52	100
GNAI2	210	119	119	207	101	210	174	111	83	112	86	109	117	144	135	141	103	63	112	206	59	102	221	143	32	35	227	144	87	157	162	87	191	31	241	163	117	350	120	19	117	3	270	2	18	24	238	207	102
GOLM1	64	64	99	63	180	141	109	18	76	177	30	141	109	314	131	26	16	166	139	202	205	105	304	68	357	137	169	21	168	173	176	40	35	80	61	220	138	183	15	80	228	43	95	237	113	100	8	154	98
HNRNPA2B1	109	129	71	73	110	39	96	90	160	271	116	54	65	125	27	118	88	50	39	36	53	126	198	41	187	38	122	164	87	122	112	111	114	34	83	31	43	111	109	44	135	125	193	25	42	30	48	48	36
HNRNPH3	54	95	175	126	73	30	95	14	1	75	131	119	135	34	187	46	46	189	36	0	51	39	154	95	46	178	240	85	371	1	1	160	234	173	158	374	86	145	0	66	46	157	51	150	2	160	104	1	8
KDELR1	569	323	486	447	382	223	619	503	396	524	474	339	208	222	433	419	237	316	412	314	168	256	191	651	424	3	613	744	291	490	470	193	315	489	565	381	627	289	267	426	498	131	134	113	253	191	321	330	493
KYNU	39	43	54	83	86	77	115	139	65	48	122	123	99	67	86	37	55	88	30	171	99	34	84	17	98	41	38	65	56	35	76	13	35	61	138	19	109	110	65	146	109	230	149	125	101	87	56	55	31
LINC01419	11	3	13	14	6	19	31	7	4	5	13	3	14	25	11	5	10	7	10	19	9	6	13	13	3	1	2	18	2	36	16	7	25	5	10	6	4	13	2	8	6	9	5	5	20	5	2	6	22
LYPLA2	247	281	198	241	192	300	108	425	280	82	277	411	225	341	161	314	165	125	520	487	90	348	320	201	124	283	102	433	338	58	295	147	421	27	249	233	266	658	164	406	324	332	119	127	256	329	553	565	117
MRPL55	216	475	132	162	46	226	78	136	163	309	208	62	176	335	195	474	247	137	265	185	82	41	152	116	173	116	159	420	197	98	30	198	381	195	163	296	269	106	72	250	93	17	203	150	10	33	0	174	131
MTRNR2L9	38	82	71	66	142	234	185	70	48	102	88	161	222	206	105	147	212	112	83	64	129	3	159	96	82	142	119	162	188	387	53	189	68	79	338	102	129	190	79	145	140	77	100	51	116	83	68	37	320
MZT2A	100	169	163	73	45	43	135	147	117	177	80	59	86	150	90	186	24	122	144	190	93	130	96	127	27	138	83	332	183	50	128	111	54	192	72	335	189	88	174	140	161	91	81	45	56	43	167	179	161
NDUFA13	142	116	174	153	155	94	154	264	176	212	139	144	122	227	204	137	108	98	149	143	97	119	211	131	118	98	120	140	95	135	115	139	174	179	118	119	52	99	339	91	308	118	140	138	184	37	273	133	148
NDUFAB1	181	182	114	151	111	107	78	191	80	138	154	261	239	115	180	173	143	259	185	114	114	202	219	132	74	62	139	126	129	169	123	70	128	84	290	301	109	262	91	165	26	172	155	80	178	196	257	102	452
NF2	6	52	36	14	47	52	10	32	165	29	34	9	16	7	101	45	59	73	23	22	1	3	194	97	96	2	2	94	84	5	104	92	44	17	2	105	77	69	19	60	3	143	2	1	130	11	8	8	2
OCIAD2	290	209	373	432	812	563	372	342	701	219	939	903	372	963	447	828	406	880	629	555	826	531	776	428	457	860	705	349	464	529	219	1017	663	508	752	597	668	621	818	660	1009	334	333	954	729	562	688	1011	190
PERP	154	42	69	81	230	272	43	16	123	44	161	171	51	57	223	252	183	4	77	28	28	81	149	48	8	18	158	314	15	20	19	12	26	55	29	13	265	10	39	415	236	5	25	10	32	7	45	496	147
PITRM1	80	30	186	100	33	36	48	29	34	81	40	18	83	2	22	42	59	202	86	60	27	31	25	31	18	35	83	17	32	3	72	29	20	0	193	110	78	39	57	43	3	34	0	46	67	60	12	0	6
PLAUR	448	81	353	326	223	223	110	327	285	1	92	257	227	494	122	283	911	495	1135	521	1	5	42	435	289	279	274	151	45	57	839	1216	158	246	162	624	456	28	32	217	276	113	30	291	219	362	377	344	390
PSMD7	751	847	311	704	462	288	429	643	270	450	433	884	358	479	525	577	620	429	473	787	120	389	436	361	319	712	230	413	470	350	782	410	153	411	409	322	991	530	496	347	1103	343	229	443	201	365	885	772	4
RAB32	320	156	107	306	141	255	57	372	172	227	381	203	276	214	208	67	159	99	350	31	335	294	102	303	91	137	388	186	136	197	195	427	67	285	7	97	252	511	424	290	802	178	7	293	112	79	265	455	129
RAB7L1	94	286	170	87	117	210	107	123	122	305	57	87	191	120	23	146	117	149	278	108	183	1	67	20	377	110	198	113	89	47	92	62	2	270	103	171	136	56	56	142	174	57	176	128	84	178	106	121	2
RALBP1	40	12	27	88	23	1	30	20	60	48	1	117	6	10	20	43	26	1	29	8	5	2	3	0	36	5	21	75	17	42	166	104	15	11	31	3	1	16	99	12	258	31	3	2	24	20	109	96	12
RECQL4	37	14	18	38	0	112	11	63	26	29	10	106	54	58	29	20	80	69	0	95	0	92	0	80	37	190	149	75	147	0	85	0	0	52	0	2	0	89	42	0	2	243	0	0	61	0	9	3	69
RFWD2	18	11	28	9	7	10	21	10	6	16	19	31	11	13	2	48	110	14	43	2	31	0	7	23	16	12	6	0	15	16	23	39	1	33	16	32	0	0	22	40	0	59	0	11	49	91	0	19	0
RMDN1	22	6	11	12	11	10	30	7	14	4	22	39	9	24	13	134	9	18	10	4	48	6	11	3	46	23	21	13	3	2	2	12	56	14	9	8	2	297	88	61	2	18	7	15	19	4	11	13	25
RNASEH2C	89	76	62	22	20	126	66	22	0	0	0	17	127	0	42	91	50	3	131	118	106	115	13	84	3	0	0	9	29	48	62	21	64	0	2	48	74	124	0	69	0	7	21	13	18	341	52	180	264
RPL12	447	746	771	750	576	437	525	541	515	604	400	375	511	706	812	880	396	415	732	163	329	461	846	914	287	594	518	1270	592	646	319	294	917	1136	587	273	761	347	849	102	850	199	176	38	819	664	433	901	662
SCAMP2	354	170	129	173	223	150	262	190	497	301	126	401	70	158	101	0	66	169	214	109	114	113	64	109	110	333	252	118	76	145	382	391	185	356	65	20	246	86	37	131	0	492	270	102	422	138	211	0	439
SNHG10	0	0	24	0	0	1	10	0	0	7	3	0	0	0	0	3	8	0	41	0	0	54	1	0	0	0	1	0	0	43	0	0	0	0	0	1	0	0	28	0	0	0	7	0	14	0	4	0	1
SNRPE	9	33	19	19	22	35	5	10	38	51	97	24	14	14	16	17	16	29	19	6	52	16	11	47	19	46	73	15	12	9	15	29	30	15	24	27	79	69	20	28	20	13	18	14	13	10	6	17	10
STYXL1	101	33	21	45	0	61	117	35	91	106	20	195	4	83	0	1	101	282	28	1	188	0	0	99	57	49	124	24	40	0	49	162	0	1	1	229	0	0	0	1	66	78	0	80	0	0	0	114	249
TAOK3	68	28	48	62	43	20	98	28	38	1	0	17	24	31	1	30	0	0	0	13	40	17	20	6	10	4	40	4	6	11	51	1	138	0	125	121	1	9	0	1	0	0	90	103	22	0	54	42	0
THAP11	12	30	14	32	37	47	18	1	91	6	0	9	90	0	112	0	108	29	49	78	80	43	58	1	1	0	63	0	5	79	29	2	0	8	159	86	45	0	0	0	5	0	12	0	133	0	113	3	0
TMED2	11	7	10	14	22	10	10	11	28	11	9	12	34	12	39	8	15	14	20	12	40	16	5	16	93	18	6	10	13	15	29	10	12	8	14	23	14	32	9	44	26	19	25	26	16	7	20	35	12
TRPC4	27	63	26	39	61	102	34	32	58	45	50	113	109	70	37	27	37	44	21	53	53	14	33	29	32	48	108	59	38	123	32	48	50	41	83	56	42	69	46	35	54	26	155	25	85	31	38	50	855
TSPYL2	10	2	0	25	27	11	1	0	0	21	80	18	0	31	0	1	0	75	0	0	34	0	0	10	15	4	41	0	32	84	0	0	0	0	0	0	0	0	0	25	0	0	0	0	21	0	0	44	0
UBE2E3	15	19	30	17	7	15	32	3	11	7	8	9	11	13	8	8	19	21	19	10	5	8	3	18	15	12	25	20	40	23	9	28	8	8	22	21	9	13	22	6	11	8	12	21	18	19	7	3	10
UPF2	20	44	14	27	46	13	19	28	23	65	17	74	11	10	27	46	60	82	17	2	72	67	8	22	1	36	23	4	2	139	32	46	44	2	28	24	47	2	0	20	1	67	15	27	10	14	5	2	2
VPS13B	0	1	0	1	5	0	0	0	0	0	0	0	2	0	16	0	0	0	1	0	3	39	0	0	0	4	0	0	0	0	0	0	0	0	0	0	0	0	0	0	0	3	0	0	0	0	0	0	0
WDR46	21	100	212	41	33	102	19	124	147	2	91	45	32	42	59	26	4	64	203	133	196	98	56	62	0	170	82	1	135	2	147	120	153	43	0	90	0	0	178	297	103	186	244	108	87	0	301	154	1
ADORA2A	0	0	12	29	13	5	0	59	53	0	0	0	46	0	0	0	28	0	0	28	0	0	0	0	0	1	32	0	69	0	16	129	0	0	0	0	53	0	0	0	0	0	0	27	0	0	0	0	0
AFG3L2	84	52	53	98	54	45	34	28	118	104	20	130	52	213	38	1	66	63	58	62	120	3	0	19	32	2	49	15	0	163	61	75	0	1	14	150	111	112	28	36	89	90	0	54	55	28	94	51	161
AKAP1	61	56	49	58	62	22	63	45	102	69	64	16	65	23	1	45	61	125	55	41	25	0	1	154	22	217	179	1	271	169	38	68	26	63	103	61	69	1	69	2	93	45	40	88	4	41	33	143	12
ALCAM	36	50	17	42	85	59	19	10	39	21	72	31	29	77	85	11	223	59	28	26	14	5	104	15	22	12	74	13	114	26	121	59	72	30	22	58	182	109	71	24	30	27	132	27	44	9	25	92	256
ANP32A	103	124	89	129	193	37	55	78	131	5	95	291	47	165	49	36	51	170	56	38	60	79	186	51	134	120	54	175	270	26	127	66	176	34	184	103	16	491	113	99	24	173	325	272	139	24	80	72	11
APEX2	306	85	51	84	124	63	116	1	125	13	29	56	23	0	112	1	193	235	172	2	59	59	17	126	1	110	151	3	57	34	253	54	0	95	29	116	393	158	0	1	17	3	137	74	105	113	20	11	0
ASAH1	3	8	3	8	24	105	1	1	6	1	19	54	4	5	8	1	28	5	10	9	16	2	87	17	23	11	33	2	2	0	21	7	8	47	11	5	5	5	56	11	8	22	22	2	27	5	7	7	5
ATP1B1	318	409	139	92	97	237	105	605	107	422	386	552	320	192	297	120	153	40	100	623	516	109	386	644	199	57	217	464	210	593	327	548	390	160	61	413	16	604	470	616	502	496	157	117	224	39	402	75	508
ATP6V0C	320	252	291	376	237	436	232	129	431	197	387	203	374	254	368	204	282	395	186	271	332	313	133	308	265	164	335	242	243	385	361	419	310	240	277	347	483	279	508	325	102	392	113	174	447	200	504	520	229
BCL7B	190	175	183	205	107	237	342	151	457	434	316	211	271	107	550	152	319	172	189	542	168	433	106	241	201	93	146	427	52	218	293	220	149	200	126	290	227	144	66	87	47	262	230	277	584	495	502	381	77
C3orf38	19	39	10	21	38	45	19	55	31	40	26	49	54	41	23	17	18	23	14	27	25	12	20	10	22	26	51	26	17	71	15	27	35	29	38	24	18	34	21	16	32	9	72	13	49	16	20	34	491
C8orf33	113	174	392	108	254	293	78	111	296	673	116	284	161	439	126	38	212	491	69	233	28	266	52	388	61	221	146	112	49	367	516	157	192	111	120	190	553	593	261	244	423	320	582	368	40	185	202	580	240
CCDC113	2	1	0	1	32	19	0	0	1	1	1	2	1	0	6	3	1	1	51	73	1	1	0	0	1	4	0	1	0	0	0	0	42	1	0	4	0	0	0	0	0	24	73	0	1	0	0	21	0
CTSL	181	164	67	14	422	95	69	204	171	329	96	147	93	89	28	113	132	184	183	161	158	26	135	258	185	22	65	2	156	73	57	71	9	73	25	303	287	123	181	2	156	0	176	0	3	54	17	215	0
DAPK3	46	65	60	22	26	58	68	78	91	31	117	39	53	33	42	39	43	73	176	101	154	0	29	82	21	19	24	22	85	35	38	72	5	48	151	70	201	58	44	113	0	228	25	19	34	3	61	81	177
DAZAP2	115	76	114	47	80	114	62	57	94	40	92	72	74	46	133	47	113	74	104	105	54	137	88	61	65	102	103	97	83	96	135	46	59	90	105	52	86	39	74	101	98	37	134	43	48	139	21	2	74
EBNA1BP2	204	447	286	872	368	339	60	454	302	212	178	226	261	478	264	130	319	405	153	494	194	257	298	118	655	28	507	178	907	161	437	133	372	339	162	139	200	1137	2	627	60	332	543	338	169	523	435	171	86
ECSIT	16	74	155	25	45	180	40	119	129	143	35	88	81	1	50	246	23	277	20	0	169	74	46	194	63	286	4	6	206	22	114	93	99	30	49	0	9	0	0	320	18	0	0	126	132	31	311	67	0
ETF1	82	92	204	158	148	88	133	411	232	64	129	93	145	90	20	115	275	141	270	206	36	121	100	244	444	57	246	340	98	146	200	244	90	157	473	131	95	277	80	91	32	432	226	18	105	57	542	89	104
FAN1	6	9	6	0	0	0	23	0	1	0	0	39	0	0	0	0	9	0	0	0	0	0	73	0	0	0	0	5	43	0	0	0	0	1	0	75	16	2	0	0	0	0	0	48	0	0	28	0	0
FBXW9	0	20	1	4	32	0	6	28	55	1	25	177	40	46	181	2	0	42	1	63	89	1	18	16	0	82	2	0	2	91	35	139	1	0	0	2	302	4	3	0	40	104	189	99	0	184	0	0	2
GNL3	21	33	34	86	97	37	44	62	79	141	45	10	33	70	32	65	112	26	12	15	1	87	77	31	1	82	46	120	2	43	34	63	92	10	25	131	172	104	30	109	94	29	3	76	18	9	11	67	4
GTF2A2	39	25	29	22	17	12	18	22	24	23	31	16	33	17	30	14	36	65	56	16	15	18	15	21	20	34	71	32	33	28	17	20	21	35	32	43	29	20	35	18	59	31	26	10	37	24	27	29	13
HIPK2	23	59	38	23	44	62	14	13	108	23	69	17	14	3	52	23	21	27	31	21	13	14	9	58	4	20	42	20	17	8	5	122	104	10	112	19	15	5	88	1	164	2	23	52	7	215	9	40	9
HMGA2	12	6	68	61	2	4	6	1	14	1	30	1	38	2	4	2	3	62	2	18	3	0	5	1	1	6	68	0	0	8	2	82	0	1	1	5	19	0	0	1	0	5	1	1	2	61	22	2	2
HNRNPL	72	173	39	75	86	110	57	15	75	85	140	82	147	52	68	50	81	171	112	15	38	132	34	25	36	155	123	33	98	64	40	19	145	64	165	77	148	208	53	27	57	29	215	144	51	2	263	178	17
ID3	3	184	42	4	4	2001	30	295	105	180	86	1693	549	941	6065	1	200	65	508	1739	542	6	79	620	70	4	846	3067	2326	787	1886	525	270	65	69	183	5	56	354	410	168	138	24	690	232	115	5	35	9
IFRD2	117	467	581	286	162	55	363	307	415	232	258	88	430	177	269	256	322	332	329	51	264	513	226	191	217	296	335	160	436	126	620	322	120	120	253	806	88	130	411	218	140	581	340	492	46	180	400	309	219
ITM2B	6	39	17	9	29	78	27	17	24	26	15	28	36	38	11	8	10	13	31	20	42	4	25	29	25	23	27	18	18	48	5	35	9	53	26	11	14	10	39	34	41	19	48	8	18	14	15	14	53
LINC00476	9	30	19	12	1	3	7	14	21	5	11	72	4	6	2	2	14	2	2	0	39	0	17	1	3	6	21	11	0	52	12	14	0	3	1	11	24	0	1	1	0	1	75	14	20	2	0	8	9
LYSMD1	30	67	28	39	66	101	36	33	71	52	51	120	120	85	47	38	38	102	35	48	50	19	34	57	33	52	114	77	34	128	32	51	63	46	82	103	46	87	52	37	68	24	160	27	90	29	41	83	1368
MAD1L1	72	51	4	28	10	0	18	0	14	0	10	148	42	135	1	62	14	47	48	137	25	0	0	17	1	0	0	1	66	56	121	0	0	0	0	68	0	73	24	96	0	19	0	0	44	0	0	137	0
MCFD2	36	93	29	100	50	35	22	41	70	44	56	64	70	78	52	24	123	46	87	21	21	60	93	41	99	19	120	28	195	78	126	62	43	77	47	53	41	145	12	25	190	27	45	60	65	51	18	30	84
MGC72080	233	64	25	13	60	157	7	106	143	10	72	1	122	81	57	6	1	76	52	95	83	67	85	7	200	3	22	145	0	495	162	303	100	41	1	1	1	238	56	79	85	156	108	60	2	93	1	78	302
MPC2	37	50	25	26	55	76	40	33	41	88	68	62	54	117	38	24	16	34	46	140	216	35	114	87	18	61	42	91	48	237	46	24	63	74	47	49	29	51	56	84	57	105	79	45	91	42	20	83	97
MXRA7	55	74	50	21	50	9	122	16	10	110	50	8	13	4	16	22	57	19	5	3	27	0	7	66	75	5	51	78	36	38	22	137	19	44	1	0	100	0	8	5	64	2	10	3	120	124	4	4	36
NAA25	3	8	5	1	6	1	0	5	5	13	5	2	0	2	4	13	7	9	1	2	2	5	0	10	7	1	5	4	7	0	0	0	0	0	0	3	1	0	0	0	2	0	4	0	2	3	7	6	2
NDUFS7	168	138	198	217	114	186	35	170	194	38	224	51	212	175	143	314	140	72	231	125	131	158	21	184	262	312	413	220	350	17	53	74	46	109	189	262	19	188	201	263	184	98	98	80	113	38	7	294	393
NDUFV2	664	285	851	667	214	726	366	649	708	400	766	938	376	520	691	361	620	795	629	492	510	585	653	380	405	669	297	510	515	871	875	262	314	826	488	540	168	273	1003	598	536	1026	656	544	1053	538	263	633	330
NOSIP	180	266	520	270	132	355	45	220	88	271	45	102	157	305	187	369	91	211	418	82	315	272	347	176	312	81	101	235	306	79	50	177	367	424	360	200	163	92	693	262	126	62	52	173	146	182	45	77	202
PAAF1	48	58	71	51	14	0	20	95	51	1	15	0	85	68	2	45	44	44	33	104	2	74	50	90	0	0	63	7	2	0	47	58	40	1	24	0	0	34	74	1	4	123	0	78	0	0	0	0	0
PAFAH1B3	248	259	268	279	152	154	251	215	113	216	383	189	144	365	134	107	254	131	166	50	408	322	269	58	251	755	36	99	218	509	53	126	472	187	866	217	537	216	44	117	147	89	207	3	388	361	119	205	4
PAPOLA	9	32	56	38	52	21	25	45	10	13	34	38	55	3	24	2	64	25	18	11	74	80	29	8	41	25	54	22	43	15	136	10	8	7	129	31	18	13	5	24	4	11	17	116	22	37	17	20	3
PARK7	798	245	960	577	352	354	636	655	937	906	641	597	278	929	346	381	300	1004	484	503	927	646	874	1200	981	454	281	806	884	601	556	823	978	820	405	449	1093	923	1115	342	270	839	507	706	134	964	802	990	929
PCCB	117	66	223	136	160	126	34	301	52	75	75	122	63	172	165	362	137	50	47	227	158	192	220	227	16	142	105	69	65	57	357	154	302	301	95	4	107	209	4	161	125	34	118	230	112	214	306	151	0
PDCD10	3	7	5	7	15	6	8	4	4	40	12	2	45	8	7	5	17	58	12	22	3	6	39	3	5	1	5	5	30	5	37	15	0	4	3	1	9	25	6	1	7	33	2	12	6	1	3	8	10
PDZD8	3	32	16	55	35	2	15	36	37	29	9	32	9	1	120	1	76	3	6	4	3	12	0	1	8	2	41	4	3	36	68	2	31	4	4	97	96	18	44	2	5	45	67	0	5	1	4	13	0
PET100	48	16	69	19	26	5	30	35	10	77	69	28	60	65	18	30	22	72	19	47	27	10	17	5	67	16	64	18	23	21	12	17	43	61	56	32	24	32	72	29	5	9	10	28	27	54	11	4	57
PGAM4	53	87	58	50	65	77	44	62	55	99	14	51	35	39	78	60	53	67	32	27	60	109	69	85	123	53	82	41	45	51	37	77	86	45	18	30	72	66	44	24	19	36	29	40	49	36	120	87	28
PHLDA1	80	15	25	40	77	50	29	25	47	87	108	12	122	40	113	184	99	192	104	53	10	128	19	50	15	114	11	31	48	22	119	43	13	6	75	228	70	39	108	63	18	20	128	95	143	74	16	158	6
PLEKHO1	44	87	0	20	0	111	13	17	28	28	45	0	102	36	26	42	10	31	74	38	47	124	17	31	0	79	102	0	1	207	0	195	27	147	0	24	99	0	0	0	101	1	101	0	1	60	3	0	0
PLRG1	70	38	57	27	9	21	72	16	66	52	38	64	64	39	1	33	38	12	2	9	73	48	71	26	5	49	13	2	85	5	40	5	3	27	9	18	21	42	2	7	87	70	48	37	66	12	4	92	3
POM121C	1	19	10	7	9	5	7	1	3	48	21	16	25	19	6	5	30	69	11	42	16	7	9	1	3	39	35	7	11	7	34	1	3	10	2	3	2	92	165	0	43	6	2	10	44	34	9	23	3
PPIAL4G	41	29	34	31	24	26	20	37	22	28	28	27	32	20	25	24	31	20	14	26	21	37	31	38	41	26	31	41	33	19	15	25	42	39	26	19	35	24	25	26	15	14	15	20	21	30	15	29	39
PRAP1	1	5	1	1	0	25	74	9	96	12	55	8	21	41	0	33	0	65	13	0	107	136	37	135	0	121	1	196	29	9	44	66	22	26	447	10	1	30	31	362	80	24	1	2	2	0	4	0	12
PRDX4	400	362	206	292	239	278	203	321	343	273	271	304	473	431	107	59	435	323	192	175	251	258	352	600	75	248	127	427	262	473	444	169	79	519	294	197	467	175	292	268	463	515	275	258	320	210	392	173	231
PRMT1	249	129	253	243	202	233	187	233	259	354	284	124	231	230	199	169	181	320	164	350	267	392	195	234	411	443	310	410	116	286	323	332	313	160	421	516	262	314	399	226	36	239	253	523	272	224	350	144	121
PRPF19	219	55	67	96	161	166	93	59	155	36	117	152	216	73	17	80	166	92	75	80	19	310	166	115	118	110	230	31	148	42	116	60	91	189	96	216	135	158	102	167	135	124	137	53	14	81	158	163	40
PSMC1	43	253	411	221	368	286	109	163	215	257	246	225	163	128	415	262	328	319	131	515	237	238	432	328	278	254	499	430	207	288	163	217	356	126	54	71	273	292	756	202	187	281	134	519	425	313	247	417	152
PWWP2A	0	0	40	34	70	50	0	0	149	4	50	2	1	0	1	1	80	5	24	148	1	89	0	0	104	1	1	0	3	2	0	2	0	0	66	0	0	0	0	0	0	2	0	6	126	4	257	0	0
RAP1A	3	2	3	3	17	2	5	2	5	5	16	4	3	3	21	2	5	2	8	4	2	3	2	4	3	3	2	56	0	2	13	3	0	5	1	2	2	147	1	0	15	3	3	81	0	0	7	0	17
RBM33	27	11	7	11	25	0	0	68	5	28	40	7	29	33	10	0	11	27	15	45	0	107	18	103	0	5	45	1	69	1	29	12	61	2	1	35	1	1	0	0	0	0	16	8	0	0	0	33	40
RCC1	45	128	252	259	27	80	1	79	119	161	65	51	57	53	108	61	293	385	222	85	0	286	32	73	112	124	163	135	116	28	117	0	89	166	38	108	304	46	208	0	127	157	86	268	49	2	172	320	162
RPL13AP6	9	11	20	7	12	7	11	18	7	9	13	2	6	5	13	10	10	4	7	6	3	8	9	8	19	5	14	10	9	11	6	3	11	11	13	2	6	5	10	7	6	4	7	6	3	6	6	9	25
SCOC	3	2	1	5	2	4	2	2	0	8	7	2	1	3	2	1	4	3	3	2	1	3	3	4	9	5	12	3	2	3	3	4	5	10	5	0	6	5	2	3	5	5	9	1	11	0	1	5	0
SPP1	47	30	157	38	1006	144	244	214	581	208	79	157	303	133	37	35	55	18	112	190	163	9	290	55	205	100	23	104	378	939	32	34	135	158	220	46	46	200	66	331	951	109	630	37	640	128	24	54	131
SRSF1	166	160	196	211	117	118	133	214	94	211	162	13	150	191	122	120	169	236	132	87	151	214	61	190	156	58	239	122	78	91	256	27	150	148	102	255	203	98	53	33	66	219	116	302	22	53	168	236	102
TELO2	46	54	25	123	56	4	34	14	36	47	4	29	0	38	33	65	93	90	36	48	0	9	0	7	156	16	25	0	2	0	35	65	0	31	0	0	87	88	0	0	0	118	0	72	5	36	1	8	0
TEN1	227	49	62	20	24	39	210	61	82	202	102	157	45	51	6	78	84	0	1	171	148	65	40	32	14	0	11	172	103	433	121	70	265	107	55	196	61	35	83	48	2	83	76	71	1	1	63	0	2
TIMELESS	38	153	37	73	17	9	15	40	137	67	40	129	75	22	86	51	65	0	49	42	69	20	1	23	53	1	2	13	174	1	42	39	25	58	166	94	0	132	1	14	24	103	0	74	47	0	9	1	0
TMEM107	65	17	0	0	1	0	1	0	0	0	81	2	3	2	91	46	48	59	41	0	97	14	0	0	3	0	77	2	55	5	44	14	0	0	3	29	0	0	66	0	0	62	75	0	0	2	0	139	4
TMEM33	2	13	12	28	14	14	14	24	24	17	15	19	5	11	12	5	6	10	10	6	9	32	11	14	8	5	10	33	29	26	8	12	25	16	22	7	7	15	10	8	5	13	13	15	7	7	9	9	17
TUBA4A	467	968	505	375	196	266	508	343	421	286	241	261	630	750	374	382	164	752	957	246	290	404	387	605	976	269	530	518	206	352	534	506	418	251	489	689	374	436	236	137	75	262	379	549	57	720	677	298	73
U2AF2	140	115	137	231	91	154	113	103	83	97	50	30	149	42	172	95	85	255	187	168	54	77	18	58	180	171	17	164	162	81	125	91	55	81	195	208	117	351	44	0	164	84	130	106	135	11	244	92	15
UQCR10	204	72	49	75	72	149	40	51	72	98	118	245	170	109	164	198	46	66	72	119	373	103	52	215	150	71	67	358	280	116	107	186	181	43	64	72	61	212	335	90	87	95	188	115	433	73	76	40	19
ABHD14B	220	54	31	109	78	117	206	1	106	88	97	48	57	115	17	89	77	1	3	3	4	145	13	120	117	0	157	24	0	0	27	96	60	10	3	66	68	3	229	0	85	0	2	0	3	0	30	2	159
AK2	347	684	597	409	375	153	323	312	285	565	249	569	597	587	337	169	499	550	665	537	225	1013	173	591	746	179	198	216	523	508	500	847	339	250	184	405	555	437	367	221	119	150	307	497	612	802	313	292	264
ANP32B	353	272	289	312	487	234	356	347	181	528	510	438	312	270	372	113	657	517	80	540	333	289	53	267	317	234	372	787	515	230	334	326	367	235	267	841	620	300	158	74	227	57	1228	471	171	204	290	269	102
ATP5J	31	56	43	97	23	22	18	88	87	56	76	42	91	59	122	18	30	63	56	15	48	50	24	22	31	88	23	30	197	94	65	51	31	45	134	39	55	25	47	97	48	90	87	40	110	15	42	136	23
ATP5L2	7	5	6	14	15	3	3	23	4	10	10	53	9	8	11	8	8	4	11	33	5	6	11	8	2	8	8	14	31	7	12	8	9	6	3	13	10	2	10	3	12	7	44	7	10	15	1	7	21
BLOC1S2	16	10	13	40	8	15	15	56	13	21	17	25	22	32	9	3	13	22	16	26	46	15	18	6	15	9	9	5	22	21	10	35	12	10	11	17	25	7	16	15	19	53	59	20	50	21	6	68	4
C11orf30	0	0	0	0	5	0	0	0	23	11	0	2	0	1	103	0	5	0	0	0	9	0	0	0	31	0	1	0	0	0	25	0	0	0	0	0	0	0	0	0	0	0	0	0	47	0	0	0	0
C11orf98	142	103	101	62	126	21	49	47	118	38	88	92	107	88	62	28	103	106	110	64	72	59	109	33	72	58	95	92	100	146	81	103	71	30	91	110	42	78	41	66	34	86	91	95	171	55	61	151	30
C14orf169	1	4	52	15	8	0	0	9	23	1	9	21	0	27	21	159	5	73	6	31	0	0	0	0	0	2	0	65	74	0	29	35	64	1	39	48	0	0	9	50	0	0	51	1	0	33	20	0	0
CACYBP	37	55	32	34	70	63	22	38	67	42	29	47	77	80	39	46	55	74	80	57	74	50	65	41	37	79	56	94	97	26	75	41	60	25	83	57	66	54	45	58	67	38	34	35	59	53	29	74	29
CCNB2	172	380	628	929	57	57	1	2	552	33	8	165	120	148	225	180	166	153	974	164	0	1	84	0	64	638	385	186	445	356	74	2	317	0	285	29	603	2	400	17	2	217	240	189	376	644	410	434	2
CCND1	527	434	1407	835	357	328	933	514	733	1138	584	109	1155	461	1396	972	717	331	850	559	177	712	763	1428	650	1008	352	868	228	681	590	566	283	761	69	191	288	535	185	105	446	357	307	233	1170	1114	550	476	106
CCNE2	4	3	3	3	16	8	13	115	2	3	6	4	11	7	15	26	25	10	3	14	14	30	10	17	18	3	17	16	19	20	10	64	19	13	11	11	5	169	12	9	4	19	5	21	7	3	3	3	13
CKS2	7	23	18	16	6	8	4	8	18	13	3	18	13	10	16	4	6	3	15	5	3	6	1	6	10	24	16	23	5	12	7	3	6	4	3	7	19	7	4	3	6	10	6	5	7	19	19	13	12
CMC2	156	67	155	143	31	62	47	37	137	84	65	89	88	111	136	42	134	183	129	85	86	97	56	94	87	85	113	68	21	33	150	39	81	52	53	17	131	68	165	56	23	160	19	150	47	199	98	198	42
CNBP	28	134	23	53	47	49	32	34	119	229	88	93	120	66	60	74	49	141	44	45	30	184	174	53	118	27	132	33	73	35	106	91	44	34	54	29	64	43	28	31	39	28	32	32	109	15	80	142	67
COMMD3	271	380	319	587	17	339	407	331	720	480	504	157	36	262	286	216	540	206	346	163	540	829	218	266	99	552	174	831	57	322	258	143	245	113	324	243	546	292	106	131	59	211	167	133	366	324	273	215	29
COX17	26	19	9	31	36	17	31	7	44	38	16	30	47	47	18	30	13	6	45	27	36	37	16	17	20	27	9	31	18	32	18	8	30	11	22	4	7	48	63	47	25	41	17	33	30	49	51	9	4
COX5A	267	285	210	223	235	355	231	278	568	362	226	200	284	346	327	517	241	267	316	159	391	244	538	510	334	89	494	390	231	134	184	283	497	434	443	343	98	187	366	287	301	152	315	274	320	262	364	171	232
COX7C	60	97	42	66	45	42	31	71	67	89	132	43	97	52	70	53	92	48	47	96	47	55	81	55	52	91	55	115	64	56	42	99	110	71	47	68	49	46	45	74	116	77	54	63	41	59	81	51	74
CPSF3L	213	61	64	172	142	0	72	161	141	69	6	146	81	74	40	21	194	89	17	29	7	218	63	13	67	60	357	84	10	27	72	0	0	93	30	76	168	152	214	88	3	109	78	0	110	207	302	182	243
CTSC	149	204	1064	334	205	333	220	237	160	139	351	320	145	121	423	219	171	532	68	391	64	42	79	228	936	221	1190	26	381	541	93	1053	212	53	317	258	464	52	118	504	493	417	214	415	329	511	331	369	190
CUL4A	7	54	38	72	34	31	24	76	48	182	29	85	43	57	32	1	63	85	46	33	75	51	49	83	7	44	46	109	30	7	61	47	42	15	31	0	172	151	45	105	78	4	89	6	277	1	82	34	57
CXCL5	15	42	46	55	15	96	84	105	36	18	92	37	41	34	72	110	76	13	38	33	12	44	15	31	117	37	44	27	8	56	76	73	114	125	113	27	55	81	34	32	246	55	16	21	19	25	52	90	14
CYCS	23	27	25	32	41	17	17	59	30	26	17	35	19	20	41	15	29	30	32	29	49	27	30	31	13	30	34	52	36	84	47	34	60	11	32	18	25	15	17	23	31	40	35	21	34	16	29	30	17
DDX23	16	154	57	50	13	63	1	6	182	17	56	51	132	4	24	44	9	96	78	48	0	127	153	46	114	126	6	157	0	32	30	206	0	103	30	21	49	109	0	42	0	0	114	17	166	17	58	111	0
DKC1	44	323	301	122	252	196	40	191	232	105	91	141	173	123	244	201	221	12	121	43	15	76	138	50	375	93	301	152	400	164	219	135	283	239	74	134	208	73	173	65	335	185	135	81	472	226	201	36	32
DKK1	94	131	66	57	9	20	11	106	53	109	21	12	61	54	7	4	49	78	74	13	34	16	19	126	13	72	26	23	9	91	325	40	21	27	9	69	35	56	29	27	83	99	6	44	39	48	74	112	13
EFHD2	252	108	95	237	109	104	149	62	71	94	95	161	196	105	60	40	66	264	260	108	156	103	256	4	128	14	360	280	166	155	264	30	87	52	129	153	216	265	137	0	3	0	0	78	69	98	58	85	34
EXOSC2	4	42	65	7	21	45	4	27	23	10	39	1	57	3	1	2	162	0	29	20	37	99	153	8	0	1	2	106	180	76	151	75	25	14	1	95	121	91	400	1	21	2	78	39	60	136	2	0	4
FEN1	328	209	212	91	86	155	337	167	221	333	73	179	180	497	389	153	184	325	90	437	289	239	61	105	617	95	154	380	565	245	486	462	242	307	1	490	267	358	3	261	133	556	106	252	186	2	360	358	1
FUBP1	24	1	38	14	65	47	35	31	66	27	14	8	1	18	95	99	50	44	43	3	13	13	49	66	23	7	7	23	46	0	12	41	109	6	44	14	17	19	136	15	3	0	15	38	38	1	88	23	8
FUS	250	170	212	147	179	99	21	85	156	105	128	133	187	233	196	211	191	255	143	240	99	175	146	164	194	283	378	227	156	357	181	162	195	65	49	267	174	63	205	198	81	390	109	22	152	100	332	200	48
GAGE10	16	13	12	10	16	11	13	22	12	14	16	12	15	14	6	10	17	13	15	12	14	18	11	18	10	12	12	16	17	13	14	12	13	19	14	15	9	9	14	13	14	10	12	8	12	15	7	14	27
GAGE12C	44	33	31	24	39	34	38	52	24	44	33	29	35	39	28	30	35	41	39	31	33	53	39	47	30	30	36	48	43	40	33	35	56	45	21	37	28	44	51	37	34	30	28	32	36	57	35	26	56
GDF15	1367	354	97	700	612	887	1281	93	243	2857	894	1494	1535	550	1915	541	549	72	679	941	2961	92	39	452	138	8	6	321	169	487	458	122	801	1243	271	84	1212	397	211	1534	532	749	773	209	504	2	569	555	1113
H3F3AP4	78	71	63	44	63	130	51	52	60	73	69	46	119	65	51	81	83	30	96	92	113	37	96	76	81	131	125	97	71	40	34	68	153	94	136	44	45	79	42	94	95	50	57	38	41	77	30	75	194
HLA-E	112	114	32	277	108	153	147	301	109	88	247	145	104	161	72	0	326	72	171	181	181	144	240	154	319	161	45	13	389	153	2	906	51	28	324	48	200	55	158	0	176	172	321	74	132	190	326	143	8
HSD17B7P2	1	0	6	11	0	4	6	45	24	19	17	14	11	16	13	2	1	8	3	0	80	0	6	71	15	56	7	0	2	74	0	0	8	1	0	0	0	0	16	6	4	0	0	9	11	1	0	0	67
LCN2	3550	875	197	289	459	1087	702	117	127	542	1126	824	525	422	1847	735	140	162	258	1225	450	456	283	246	205	159	784	406	187	908	2	380	2776	1229	2343	551	672	90	833	480	1895	170	2393	64	448	127	818	152	762
LGALS3	32	27	130	52	230	183	115	113	56	180	562	493	245	95	236	51	20	238	151	213	22	175	200	93	292	64	18	239	180	211	226	285	106	253	129	194	112	322	141	195	85	237	302	332	14	180	94	53	16
LIMD2	41	68	22	29	77	8	167	224	101	145	181	31	62	174	149	0	378	68	422	66	230	116	0	24	95	46	155	2	1	116	292	63	129	63	279	178	98	182	0	0	101	0	480	251	82	25	0	155	3
LOC100288748	2	6	16	7	2	56	2	3	16	4	21	0	55	73	1	1	2	4	13	47	22	6	2	3	4	12	7	6	11	24	1	3	2	3	9	4	7	61	4	1	2	3	4	20	13	1	6	6	2
LOC101928149	70	67	68	51	63	43	64	39	59	99	49	56	55	35	54	30	63	48	47	75	30	70	37	35	73	66	62	96	38	46	32	40	94	95	75	55	79	36	51	50	17	13	61	70	98	49	60	27	85
LSR	194	286	252	188	39	334	139	222	159	254	278	277	106	182	243	201	180	208	338	142	34	107	197	285	280	96	125	86	301	216	347	182	342	304	196	1	176	218	345	153	226	191	107	106	111	142	202	600	631
MEA1	877	350	756	546	238	380	468	716	478	636	602	566	360	652	254	507	772	574	89	498	1110	531	458	387	505	321	416	941	423	329	553	669	950	579	212	404	406	909	1213	709	327	1154	146	657	1068	100	464	818	145
MINOS1	146	35	102	41	58	70	40	38	67	18	21	41	34	76	25	43	59	43	41	86	30	50	32	46	46	72	90	59	51	55	50	58	38	118	56	34	31	61	33	33	60	39	18	32	60	12	171	24	184
MORF4L2	7	6	13	22	10	5	15	7	6	5	4	11	12	8	1	1	8	9	10	3	8	8	12	4	12	9	4	42	8	8	3	11	7	10	8	5	7	6	6	10	2	10	5	8	9	15	4	83	44
MRPL47	173	168	167	85	89	64	70	144	7	46	76	87	197	165	86	41	177	48	74	45	58	19	60	4	103	219	53	96	179	104	115	22	8	28	88	52	41	77	27	2	52	56	67	80	4	39	6	120	64
MRPS12	203	284	620	343	630	694	425	322	137	565	413	314	160	544	202	652	518	340	168	461	381	76	188	242	274	403	351	508	205	655	241	436	689	499	307	697	836	531	110	211	1047	135	80	262	555	850	543	261	117
MSMO1	6	4	5	14	6	18	14	12	4	23	19	11	2	5	5	6	9	2	5	5	12	1	2	27	4	4	2	7	2	7	12	15	1	4	3	3	2	3	0	23	2	4	9	4	8	11	14	7	16
MT2A	216	134	220	149	64	43	64	47	178	125	110	39	144	82	69	73	193	73	200	27	5	74	79	166	410	145	374	200	72	86	165	122	96	31	39	59	85	16	114	30	128	103	174	69	20	161	143	49	21
NDUFA2	14	32	67	38	37	32	50	25	14	48	65	39	15	36	14	68	55	32	16	42	60	26	26	27	56	35	106	44	53	61	63	32	125	46	87	42	38	29	22	40	108	6	81	63	48	15	60	18	70
NDUFAF3	333	604	343	391	404	614	406	378	442	315	546	606	460	472	698	966	846	427	469	652	645	830	667	277	551	502	462	565	328	1060	607	392	395	369	312	854	575	261	369	793	396	378	295	425	421	354	200	613	432
NFYB	2	1	2	2	0	0	1	12	1	2	1	0	5	3	1	1	1	3	5	1	0	0	0	0	2	3	2	13	4	0	1	2	3	2	0	6	0	0	10	2	0	7	0	0	8	0	0	2	0
NOL6	34	10	9	21	7	10	29	15	20	46	0	8	0	0	58	59	31	32	10	25	1	28	0	0	0	0	47	1	0	25	15	0	0	9	0	0	29	2	26	0	0	0	0	33	58	0	1	52	0
NRIP3	0	0	1	0	0	0	1	1	5	0	0	0	0	0	9	1	1	0	6	0	1	1	0	0	0	0	0	0	0	0	0	0	0	0	0	0	0	0	0	0	0	0	6	0	0	0	0	0	0
PA2G4P4	36	29	13	23	8	22	27	14	52	56	48	21	16	28	59	34	36	10	36	19	19	86	24	8	32	12	47	4	13	12	2	16	5	21	9	66	11	5	37	10	9	4	0	31	7	40	77	39	6
PEX2	13	24	11	17	2	11	13	9	7	2	3	12	4	5	20	3	5	7	12	3	14	9	8	11	9	16	5	18	24	3	5	8	14	5	4	22	6	10	1	12	3	20	9	4	5	3	2	4	1
PIM3	19	49	59	29	1	0	2	22	22	0	66	55	31	36	38	52	52	2	62	44	57	38	35	11	0	92	164	17	0	0	0	27	0	0	0	0	0	0	133	0	0	0	131	0	0	0	0	25	0
PLIN2	133	137	342	436	41	124	540	100	198	215	546	188	487	118	174	166	182	60	313	97	63	154	44	61	182	94	105	166	170	105	176	140	216	143	26	196	223	136	287	84	59	184	161	198	105	55	180	132	215
PLOD3	187	145	69	107	31	35	106	90	132	91	119	84	156	254	208	28	157	156	181	79	46	134	95	86	139	44	190	32	62	104	70	35	234	150	119	223	201	219	386	97	206	3	59	193	122	8	61	104	39
PPIAL4C	46	25	35	31	26	24	22	32	27	32	31	29	27	21	21	24	31	24	12	29	21	37	31	38	42	28	30	47	24	23	19	22	46	46	24	25	29	24	28	20	18	14	21	21	20	29	17	28	37
PPP1R11	139	157	164	202	223	187	265	139	71	149	195	195	184	179	129	161	220	292	112	222	252	383	56	166	17	199	434	267	59	143	125	320	169	103	156	162	22	287	275	92	321	207	174	505	136	241	25	88	134
PPT1	18	21	17	74	47	11	11	10	29	9	18	29	21	20	52	12	35	26	26	62	87	3	24	16	18	65	118	11	22	7	29	5	63	17	14	50	19	77	13	11	144	28	34	12	17	23	27	27	23
PRSS21	154	247	109	266	330	27	183	161	75	119	146	102	176	89	287	254	234	234	377	33	388	91	215	336	334	175	136	183	113	250	331	266	405	216	445	678	111	206	89	429	184	276	31	533	5	151	184	361	18
PSMB1	1354	1218	1401	1403	1023	1802	1031	1533	891	1762	1239	2117	1282	1392	790	1179	1164	818	1300	928	1270	1371	999	1542	1594	1728	1164	1529	1222	999	858	1275	2438	1236	2062	343	1316	1161	3180	1804	1168	1170	1060	1419	2452	891	879	1301	823
PSME3	67	149	356	264	169	356	100	174	299	214	253	207	205	233	302	153	201	308	321	325	149	312	298	121	224	249	146	344	175	226	299	367	304	231	283	355	287	44	313	252	88	177	87	407	384	321	129	312	168
PTRH2	155	81	194	191	184	10	128	245	138	334	273	211	216	126	124	106	161	163	174	9	54	42	265	601	445	48	142	60	44	345	79	117	161	179	14	174	1	138	300	409	191	148	92	101	582	520	264	87	16
RFC1	39	2	9	12	21	6	17	26	53	107	18	26	8	1	77	27	4	24	17	90	100	47	4	18	105	2	42	2	2	7	51	5	1	14	1	7	11	2	44	27	27	43	46	38	113	41	82	0	14
RFK	9	55	49	69	60	36	137	28	21	63	35	28	5	1	49	1	23	0	4	168	131	17	132	126	53	91	30	77	61	24	64	18	151	5	2	72	3	1	39	43	143	49	3	98	58	140	77	151	0
RPS19BP1	198	315	442	380	248	184	173	173	375	570	183	211	337	65	207	88	185	480	158	97	255	198	278	117	702	456	117	643	43	248	559	160	88	367	263	210	124	85	678	271	79	144	25	222	100	89	171	50	4
RRP15	8	7	2	2	31	1	9	2	1	16	1	1	54	30	1	2	23	1	33	4	23	1	0	10	0	0	13	14	0	0	1	20	6	7	3	0	0	22	0	0	0	0	2	5	33	0	3	0	0
RTCB	74	187	99	249	109	101	181	225	122	178	57	135	70	186	91	85	173	262	221	281	39	90	92	47	117	397	153	276	106	88	163	179	22	158	114	23	187	144	65	186	110	75	52	227	349	206	373	6	1
SAE1	751	460	687	627	206	232	168	325	122	585	341	352	345	464	434	215	467	404	381	119	634	592	271	181	751	693	346	180	777	385	656	274	344	535	179	333	539	107	208	108	256	211	443	894	749	603	330	1049	130
SCIMP	3	3	1	0	0	3	0	0	2	1	1	1	1	1	1	1	2	1	0	1	1	1	1	0	0	1	0	0	1	0	2	0	6	0	1	1	0	2	0	0	2	0	2	0	0	0	0	0	7
SF3B6	31	69	20	31	40	29	31	51	41	49	41	50	65	35	57	22	51	22	85	14	18	33	32	32	30	67	68	44	30	67	42	22	37	48	44	30	46	18	70	36	87	16	67	40	36	49	37	36	68
SLC25A19	88	28	25	25	94	60	104	128	35	127	109	133	57	47	49	172	121	178	40	157	183	167	0	0	65	160	213	99	135	47	132	120	98	325	85	155	83	141	19	0	2	0	0	140	131	127	96	30	36
SLC25A39	910	787	1057	675	978	882	761	742	863	614	1206	746	964	1159	548	960	846	1165	879	1285	1326	860	868	1246	598	830	695	1182	786	1104	957	712	676	1087	1015	998	728	1014	1247	561	831	964	1019	1126	1031	666	1017	442	644
SLC39A3	30	32	28	10	85	87	55	12	29	51	9	26	51	3	29	26	72	20	20	33	34	0	36	52	123	27	8	9	30	23	19	1	20	0	12	0	32	77	0	0	18	4	16	0	2	63	99	0	0
SREBF2	5	14	2	28	5	21	52	6	0	6	17	35	0	16	1	14	75	3	1	0	54	17	10	31	10	0	35	3	24	109	15	2	16	0	67	42	3	41	0	0	108	72	0	45	4	40	2	0	0
STARD3	45	88	105	19	200	53	143	111	44	71	114	105	102	68	131	77	2	2	183	96	293	173	164	228	288	85	109	11	122	355	27	74	0	53	129	0	28	28	6	0	81	10	51	43	278	108	190	211	186
STX1A	77	35	158	123	30	77	171	88	132	71	99	20	112	160	190	6	34	318	202	168	56	41	46	66	8	190	51	203	19	73	115	128	46	68	206	420	126	27	61	0	1	52	67	190	2	29	2	311	63
SYBU	1	5	0	1	0	1	0	32	2	0	1	0	1	1	0	0	0	0	0	1	1	33	0	1	4	0	16	2	0	2	3	0	4	2	0	0	0	1	0	0	6	2	2	0	2	0	0	4	74
TGOLN2	129	100	213	149	145	250	87	25	386	400	111	116	238	290	498	148	452	112	622	117	58	99	241	387	175	184	210	35	155	143	176	190	143	109	259	93	46	340	181	76	198	389	87	115	255	14	71	474	478
TMBIM4	105	110	66	69	113	152	31	144	166	40	93	152	96	22	30	1	44	108	147	128	47	69	85	6	32	148	27	13	39	256	104	5	3	44	33	146	10	91	134	4	110	24	152	6	77	45	111	52	127
TMEM136	1	62	1	40	1	0	0	32	1	1	11	76	8	1	1	0	0	0	1	27	0	1	0	1	0	57	2	2	1	1	3	0	0	0	1	0	5	1	2	0	0	3	3	0	0	1	0	0	288
TMEM14B	60	90	41	71	50	39	61	53	91	48	73	69	116	50	57	75	63	58	113	96	80	49	60	54	59	58	64	74	97	99	59	88	92	51	42	66	40	45	74	57	100	42	48	76	83	74	69	133	43
TMEM167A	11	7	25	16	8	11	11	11	22	15	18	11	10	9	6	6	15	23	15	3	10	19	13	8	9	10	16	9	12	15	19	12	15	13	11	13	14	6	8	16	18	14	10	26	12	11	13	26	35
TMEM185B	92	178	118	104	6	4	23	42	6	135	90	167	100	15	90	97	29	56	28	1	47	10	112	128	28	50	90	56	2	131	64	202	42	45	1	85	41	51	24	3	148	34	165	51	82	28	2	4	0
TMEM230	15	19	21	8	8	7	11	9	12	19	21	15	8	20	3	6	17	18	12	7	24	19	12	16	18	13	4	17	11	6	10	28	8	16	6	22	31	15	5	5	25	31	19	17	14	2	16	22	8
TMEM70	4	8	2	4	9	4	7	6	11	9	8	3	7	13	14	5	5	12	7	8	12	10	21	14	3	14	7	5	5	10	1	5	4	14	2	18	9	12	13	49	18	7	4	1	14	9	0	8	10
TMPO	40	56	31	120	16	6	41	41	94	84	12	18	139	5	86	6	19	118	22	12	27	41	71	3	62	17	41	141	283	447	15	18	323	6	17	332	11	112	6	12	93	37	7	94	44	105	6	123	38
TOPORS	15	2	9	11	41	2	12	1	15	1	18	2	1	3	1	97	16	8	2	0	1	1	0	4	18	0	2	0	12	1	2	1	0	1	0	35	0	5	0	0	1	0	0	9	4	0	34	0	1
TP53	22	8	16	0	0	17	0	9	2	0	1	9	0	49	59	1	0	33	1	5	11	82	1	0	53	28	49	0	0	89	0	0	0	14	0	0	2	0	35	0	1	17	0	69	0	0	0	0	0
TRAF6	4	13	5	1	4	1	0	0	12	2	0	0	3	0	4	1	3	0	9	11	0	0	2	0	1	0	55	0	4	0	1	0	0	0	0	3	29	0	0	0	0	0	17	31	1	0	0	0	9
TRAPPC4	350	123	164	438	169	376	70	51	207	190	315	284	177	169	773	3	111	345	220	93	111	231	199	185	76	186	248	198	167	272	272	123	600	123	133	249	480	5	126	390	115	124	175	164	251	230	670	166	191
TRIB1	47	9	76	67	41	51	55	58	75	67	94	60	36	18	1	73	41	71	59	0	27	0	189	161	57	40	1	26	65	0	250	0	18	42	156	122	23	39	26	203	98	96	129	0	0	2	66	66	42
TRMT5	22	60	95	113	51	22	50	55	45	128	85	74	12	96	22	13	122	87	26	91	81	68	34	184	68	54	102	86	153	102	138	141	49	15	90	64	280	48	38	17	70	41	215	148	64	48	136	191	28
TSPAN3	367	100	313	322	97	82	45	243	109	74	295	141	185	242	149	85	337	120	75	410	308	239	180	168	54	128	67	193	302	171	84	345	56	240	60	65	162	129	122	155	53	133	210	173	452	131	276	205	703
TTC3	2	28	49	51	42	82	4	2	3	2	3	10	1	2	19	4	1	1	25	2	3	2	18	4	5	3	4	1	3	3	3	3	7	0	6	0	4	39	1	0	59	44	1	22	0	2	1	6	31
VAMP4	0	8	0	2	0	0	1	9	10	1	5	2	0	0	0	0	0	8	5	0	0	0	0	0	0	7	0	0	1	6	0	4	12	0	18	0	0	0	0	0	3	0	0	0	0	0	0	0	0
VDAC2	135	147	273	196	217	114	90	220	195	233	132	121	275	149	284	325	295	246	176	99	254	231	154	52	277	277	177	199	128	126	296	432	176	127	130	176	229	46	252	124	60	236	289	246	413	400	174	464	229
WBP11	26	110	8	11	3	8	13	13	18	31	7	85	2	20	4	3	129	7	9	24	2	29	7	5	28	16	5	9	66	155	30	10	5	8	6	57	12	11	21	6	70	22	8	33	1	13	15	14	2
ZNF503-AS2	0	2	17	17	1	13	0	0	17	1	0	0	0	7	92	2	0	2	0	0	2	0	34	0	38	0	0	0	0	25	1	1	41	0	0	10	1	19	0	0	0	0	12	0	0	0	4	0	0
ACP1	204	130	445	236	548	223	280	253	206	178	251	162	194	282	988	91	310	161	172	453	100	126	192	402	391	269	143	140	608	168	274	205	538	240	240	233	427	242	402	498	20	54	459	436	531	406	140	282	211
AIG1	25	11	361	63	146	309	191	1	57	7	1	85	5	47	103	68	27	1	113	140	126	89	1	64	204	20	284	0	101	1	1	145	207	34	2	126	30	0	65	117	53	43	144	54	10	68	341	52	305
AKAP8	8	36	80	40	34	66	0	55	75	92	0	1	0	0	0	1	0	3	0	0	77	26	0	4	138	0	20	1	0	14	32	0	0	54	19	0	13	53	0	94	0	1	178	0	105	7	128	107	167
ALDH1A1	9	12	13	12	24	74	56	147	10	63	49	199	58	40	23	60	10	12	12	51	37	38	127	56	35	10	34	51	74	73	78	7	59	48	56	18	13	126	12	35	233	128	101	66	102	120	20	17	114
ALDH9A1	23	24	31	2	29	68	61	3	16	57	2	27	20	32	40	48	1	14	14	11	55	51	12	28	17	33	2	38	2	25	4	20	21	44	34	126	39	19	4	38	13	11	41	3	40	5	3	2	2
ANXA3	75	65	73	53	60	38	33	20	70	24	11	10	90	64	19	43	25	22	66	58	31	41	51	25	28	36	378	43	15	16	28	61	18	47	30	11	46	22	21	38	40	101	21	57	21	59	102	17	9
ATOX1	15	27	25	19	18	40	17	17	24	55	25	38	30	20	11	35	19	21	26	10	19	14	26	34	35	26	25	20	18	75	18	50	6	26	23	23	11	17	19	19	10	1	2	16	16	36	18	24	31
BRD7	0	16	0	29	1	1	0	0	34	7	23	1	0	2	0	0	20	2	0	0	0	10	0	0	0	175	37	0	9	34	0	0	0	21	0	5	5	0	0	0	0	2	0	2	2	0	0	0	0
C1orf86	104	118	204	121	150	143	69	105	20	32	55	6	197	56	60	167	68	22	230	68	83	25	87	359	284	77	98	6	70	90	194	138	10	330	245	110	143	105	45	162	231	55	81	96	103	246	29	57	182
C1RL-AS1	11	25	9	11	19	34	16	14	23	23	20	37	46	27	14	12	16	18	12	17	13	6	13	9	10	16	28	24	12	52	13	17	23	13	30	20	19	30	20	12	27	9	55	10	32	7	16	25	394
C2orf27B	12	13	3	6	9	18	5	7	10	10	7	87	17	13	5	5	8	38	4	5	8	2	3	4	5	9	21	9	4	21	5	8	8	6	19	10	7	12	10	7	11	5	22	4	16	6	8	13	177
CALD1	28	179	133	269	149	91	41	32	80	96	50	93	67	167	494	22	108	74	36	79	115	169	113	18	143	14	419	238	8	84	280	360	2	26	291	210	154	418	131	0	137	131	351	609	55	260	57	220	159
CAST	216	307	50	126	272	116	85	183	158	64	84	121	105	163	11	29	122	16	62	75	199	101	195	95	145	278	32	325	320	200	49	299	13	11	273	47	132	359	6	3	160	2	196	112	33	18	294	143	36
CAV2	40	37	132	250	50	216	49	116	140	66	99	23	87	59	19	51	121	38	59	127	18	133	26	102	14	64	113	131	65	137	97	22	73	21	14	78	66	99	17	159	75	17	24	28	25	83	110	186	27
CCT4	249	397	310	413	180	282	191	353	355	278	258	224	270	223	289	156	145	223	667	182	137	154	50	200	161	160	308	195	268	419	363	200	372	446	281	91	277	195	139	200	50	236	89	187	231	657	528	329	124
CCT6A	119	198	95	503	82	113	115	71	279	299	158	139	179	123	190	203	151	108	112	104	58	123	144	64	273	82	120	214	189	247	278	73	379	101	202	61	73	91	129	72	249	21	16	206	189	187	343	84	73
CD276	119	93	29	93	127	88	112	62	158	58	92	52	126	83	215	115	48	189	109	86	84	1	65	149	75	45	159	3	0	74	91	71	16	35	222	181	148	277	0	11	149	139	0	45	182	0	184	3	1
CHMP2A	347	238	432	126	150	264	120	438	259	148	331	294	107	24	217	198	117	269	148	282	443	129	299	228	446	167	263	240	110	142	87	568	324	116	385	190	214	371	697	350	192	917	7	366	385	353	384	441	329
CHODL	5	21	6	11	25	38	9	11	25	17	12	43	39	27	15	8	14	15	5	14	16	3	7	11	7	21	44	17	17	50	15	12	18	9	40	16	10	22	19	8	17	8	90	9	29	8	8	10	179
CLCF1	69	33	145	70	39	18	54	235	0	0	1	5	50	56	5	65	122	89	20	0	0	0	0	63	0	59	49	0	0	0	0	1	0	1	94	0	154	0	0	0	1	0	3	101	0	0	102	87	4
CLNS1A	90	94	70	58	63	80	49	56	56	49	27	114	37	82	34	30	46	36	66	101	38	70	34	42	43	29	37	33	78	16	86	47	41	47	3	18	78	50	0	5	41	0	4	100	48	110	98	46	80
COA4	171	112	236	108	146	72	51	303	83	92	314	43	267	161	11	301	18	40	140	202	80	164	231	105	214	221	229	111	11	193	49	240	138	223	38	89	48	93	455	45	211	171	126	146	29	409	205	198	95
COL6A1	427	223	206	331	709	318	436	480	499	288	354	502	301	672	496	416	468	592	913	235	620	217	328	465	146	300	219	106	405	181	729	110	171	435	529	626	433	88	271	224	437	339	114	636	279	89	382	701	305
COQ5	37	3	24	18	47	15	4	56	34	1	16	27	36	45	22	1	14	131	1	20	28	9	61	46	0	28	5	0	33	20	0	43	1	0	0	26	26	40	42	0	1	0	0	65	2	0	33	65	18
DALRD3	50	119	94	34	59	37	0	99	64	46	31	39	33	95	1	37	57	1	60	87	55	188	120	1	60	1	1	62	11	1	61	46	317	2	88	0	148	0	1	1	2	0	0	2	43	3	69	2	1
DDIT4	153	16	48	457	208	583	22	37	186	50	907	1133	509	399	296	41	660	80	56	287	901	89	137	136	162	1	4	306	567	238	185	0	72	6	8	166	745	261	236	18	3	1	966	179	105	298	446	4	612
DNAJC10	10	5	14	4	18	29	1	3	5	7	35	30	28	3	5	1	26	37	3	16	12	3	15	10	1	0	25	0	12	9	13	3	11	0	26	0	3	1	2	3	0	3	0	2	24	2	2	0	0
DNM1L	36	22	41	44	109	22	20	19	41	27	44	26	38	16	39	39	40	8	32	25	39	8	3	31	22	17	36	30	66	68	9	6	33	3	29	19	1	21	29	61	20	3	34	19	3	23	84	82	5
ECHS1	725	312	523	812	440	201	434	818	352	313	764	581	578	549	252	603	383	754	742	897	1263	699	602	819	396	182	962	536	948	665	641	798	903	837	513	388	325	243	449	599	631	725	158	451	451	867	335	281	514
EHD4	134	118	141	4	51	4	35	144	105	108	91	114	49	75	42	95	60	177	79	0	37	154	80	36	26	58	56	0	71	37	103	181	24	1	0	92	64	230	81	71	135	0	39	188	433	13	123	0	4
ERH	200	110	482	186	151	107	202	192	244	292	193	153	148	216	252	176	269	281	151	148	197	214	130	139	320	371	248	93	383	163	200	233	105	202	312	232	164	207	112	113	122	272	91	277	73	81	133	72	256
ETFA	20	17	17	20	3	12	17	32	21	6	14	86	12	12	9	15	15	12	53	11	20	14	11	6	17	17	12	8	10	35	6	10	14	15	58	10	34	18	29	8	17	23	62	18	17	15	22	23	17
ETFB	682	502	179	756	656	363	595	604	218	391	385	664	256	594	274	327	84	845	785	1083	936	363	797	584	653	729	442	278	756	468	637	452	319	489	269	293	380	372	1355	315	435	993	589	347	892	513	394	369	859
ETV5	34	84	53	54	45	78	54	28	63	38	43	30	4	24	16	40	81	84	94	11	0	38	101	75	0	1	0	35	73	37	35	49	0	61	9	10	93	146	31	1	105	51	0	0	20	84	55	1	72
GAGE12E	41	37	28	27	47	31	38	46	30	33	32	27	32	40	27	36	46	38	34	38	28	59	38	47	24	27	39	43	39	39	35	37	51	48	31	42	22	34	36	40	33	27	34	26	37	47	28	33	58
GAGE12H	34	27	22	22	37	29	28	37	23	29	27	26	23	24	19	23	33	30	32	25	29	49	29	38	26	21	31	41	37	28	27	26	37	33	25	35	24	32	36	32	25	27	23	20	20	40	21	25	56
GDI1	101	46	162	123	81	55	50	31	98	142	73	88	16	61	45	44	60	13	64	65	25	158	0	0	54	40	0	2	34	104	232	76	1	1	98	75	353	0	0	80	142	95	0	78	57	0	33	0	2
GPC1	17	90	191	79	55	40	129	141	129	152	51	64	123	86	93	102	3	215	67	167	104	2	144	100	240	99	134	16	76	9	55	41	0	1	24	163	67	158	20	26	160	132	3	65	180	66	23	100	19
GPRC5C	1	24	65	72	284	157	173	122	235	357	204	170	105	174	54	56	180	43	131	114	400	1	104	250	346	101	23	1	316	80	64	138	195	167	154	358	1	323	198	233	60	296	163	0	3	0	54	72	321
H3F3C	38	72	44	59	49	31	36	27	53	43	50	53	38	43	43	35	38	68	106	51	40	51	36	33	22	100	86	35	84	36	91	27	56	36	56	78	50	46	39	51	39	65	137	77	87	47	77	84	23
HDGF	208	347	254	127	362	725	306	146	294	282	211	233	239	316	263	286	153	605	597	319	357	280	161	231	81	709	199	551	335	567	170	324	772	247	365	536	153	294	339	356	144	352	440	378	191	208	294	371	181
HNRNPA0	49	72	23	77	39	48	64	54	41	76	32	46	46	72	63	22	87	74	41	43	58	37	6	25	47	121	56	68	21	12	33	80	133	65	50	195	101	22	83	73	7	166	47	46	20	107	132	22	123
HSD17B11	19	17	32	12	16	51	13	13	21	14	18	32	42	10	72	19	16	25	57	4	5	6	22	13	26	28	4	26	34	26	59	24	21	33	17	26	17	10	15	71	28	33	9	39	21	72	14	83	70
HSPA14	104	29	64	98	63	47	33	118	73	29	38	160	198	70	61	50	13	46	88	106	76	205	3	17	90	52	98	97	137	29	74	58	3	110	21	51	41	18	95	30	121	181	45	202	18	0	148	45	2
HSPA1A	121	65	44	42	80	108	31	10	89	110	117	205	96	92	126	76	80	72	12	192	236	135	28	185	23	94	28	214	83	42	122	32	30	112	0	7	14	35	63	97	16	28	115	42	67	69	206	166	88
IDH1	19	9	6	12	44	65	6	16	24	13	17	53	36	26	18	27	1	33	2	24	51	16	44	50	117	9	20	14	27	15	14	4	30	8	4	15	28	26	19	13	37	79	13	7	24	6	54	63	66
INO80E	154	223	173	175	137	171	181	82	113	129	31	124	93	92	57	171	79	198	176	183	216	185	57	97	276	149	84	26	363	282	98	114	178	14	215	65	221	156	34	13	166	357	26	71	41	246	1	111	70
ISY1	36	77	122	107	84	133	238	206	38	153	29	195	241	152	68	35	112	141	14	30	210	13	60	84	160	102	64	58	316	56	24	203	11	7	116	98	5	112	36	3	8	22	66	271	92	8	40	9	37
ITGB1	117	377	243	192	190	105	571	651	250	97	163	252	319	167	369	152	434	208	360	94	240	54	277	157	174	227	140	326	473	282	368	678	105	83	121	367	202	183	219	142	613	141	727	640	187	62	282	90	980
KIAA1045	4	13	3	7	12	19	6	6	12	11	9	22	20	17	9	6	4	7	6	9	8	5	6	5	4	9	21	10	7	26	6	11	7	9	17	8	7	13	13	8	12	3	28	4	20	3	6	12	189
KPNA2	34	159	137	151	27	15	17	22	168	37	16	31	37	42	47	15	69	32	183	39	21	24	17	13	42	124	44	78	68	22	63	11	28	26	17	18	125	21	19	22	12	33	33	25	37	138	106	69	10
KRT18P55	37	47	18	29	18	37	15	78	26	21	27	20	32	33	36	23	21	20	28	16	40	35	57	51	10	27	44	26	24	25	23	26	31	44	19	22	26	58	35	52	59	39	88	23	56	16	31	44	16
KXD1	305	208	187	194	130	74	166	133	172	305	118	168	32	239	151	99	169	410	118	128	97	56	163	268	169	520	153	87	85	291	177	245	123	87	421	194	139	394	75	281	21	203	125	126	204	223	116	141	72
LAMTOR4	167	100	34	149	80	111	99	94	60	258	97	164	151	83	79	142	191	166	129	94	240	92	213	28	47	50	56	135	90	78	17	96	197	98	92	73	205	133	212	36	147	12	126	17	49	29	154	238	109
LOC101928565	0	0	0	0	0	0	1	0	0	0	0	4	0	0	6	0	0	2	0	0	0	0	0	0	0	0	4	0	0	0	0	0	0	0	0	0	0	0	0	7	0	0	0	0	5	0	0	0	0
LOC101929876	103	115	154	88	50	32	69	80	118	77	86	119	88	48	129	97	71	97	61	52	54	67	103	95	85	141	140	94	80	108	39	22	121	83	105	73	69	77	183	52	65	45	47	39	143	263	30	89	87
LOC102723603	2	25	7	3	12	7	21	2	27	16	15	3	43	32	1	2	8	3	5	13	3	5	4	19	10	16	7	8	4	11	4	45	5	3	4	4	3	39	11	0	5	9	4	37	11	9	2	7	5
LOC644669	1	0	0	0	0	0	0	0	0	1	0	0	0	0	0	0	0	0	0	0	2	0	0	0	0	0	1	0	0	0	0	0	0	0	3	0	0	0	0	0	0	0	0	0	0	2	0	0	0
LRWD1	57	43	85	164	38	349	53	37	79	93	72	47	6	55	82	107	7	60	112	86	48	95	38	140	136	101	133	85	402	107	76	120	160	15	134	101	50	151	54	45	31	2	0	17	173	0	67	0	0
MAD2L2	193	276	184	114	137	26	34	29	124	370	228	190	167	113	1	0	288	163	192	252	61	196	302	100	436	135	208	87	156	10	85	176	389	181	195	156	135	234	243	108	356	20	3	242	79	206	152	137	66
MAF1	204	117	135	245	113	122	228	98	388	170	389	705	226	223	191	16	7	206	126	156	392	205	105	123	150	110	197	109	261	290	64	77	425	494	271	3	308	81	207	366	267	380	584	0	302	192	204	224	604
MAFIP	30	43	14	32	51	64	29	24	34	30	33	70	74	49	39	30	23	31	17	34	37	13	20	18	24	27	81	43	25	83	17	32	35	41	54	39	34	43	42	25	28	22	125	12	113	25	26	47	659
MAGED4B	43	32	26	30	41	25	4	6	75	49	26	34	54	10	48	37	14	84	70	59	144	17	0	40	2	0	5	0	44	0	47	29	30	0	93	56	4	39	77	31	97	90	0	95	2	0	3	40	42
MEF2BNB	94	15	117	18	84	64	120	207	14	88	37	293	1	53	35	283	195	137	74	9	6	208	83	73	376	152	84	7	88	23	0	10	1	173	102	22	168	192	95	1	149	492	81	576	125	245	236	50	427
METTL9	10	15	13	10	14	54	2	11	15	16	25	21	4	28	10	42	8	4	6	32	5	14	18	21	27	10	14	20	43	16	9	7	11	10	5	55	1	23	7	35	8	13	4	13	27	4	4	16	8
MICU2	1	2	2	10	3	4	2	1	3	4	2	1	1	3	3	1	1	1	0	4	0	3	3	0	5	6	1	1	0	0	10	4	3	0	3	2	8	2	2	1	6	4	0	0	2	1	0	2	0
MRPL27	472	398	571	305	164	538	375	75	503	248	385	614	379	553	288	614	423	731	280	351	444	422	142	421	438	466	234	582	160	320	645	829	633	688	326	426	239	401	877	1593	252	414	270	405	639	1042	478	525	152
MTPAP	14	87	24	30	10	61	1	36	45	1	7	2	48	2	5	1	13	3	4	0	1	3	3	0	4	2	3	0	1	0	2	0	0	5	1	0	2	12	0	1	2	0	2	2	27	6	44	3	4
MUL1	28	32	54	116	49	144	101	83	26	3	2	73	92	150	158	87	0	71	113	65	1	0	11	104	0	1	103	0	225	125	6	256	79	73	0	102	276	81	0	151	30	84	107	66	264	118	91	184	117
MZT2B	130	148	200	91	73	91	213	158	142	168	91	169	160	127	154	125	43	113	116	68	89	58	95	90	58	69	181	392	140	264	61	110	150	106	61	106	172	122	254	69	582	117	198	75	176	115	138	151	130
NAA10	382	148	346	258	287	146	102	56	256	110	159	38	130	192	172	391	385	47	116	211	0	367	96	446	143	93	345	263	468	232	319	131	123	470	6	352	508	208	118	22	54	134	277	152	2	182	291	109	1036
NAMPT	33	9	6	6	6	6	5	1	5	6	5	35	2	7	17	18	4	10	5	16	6	11	7	7	4	5	7	10	6	7	7	8	11	5	8	4	9	7	9	2	5	13	7	13	3	4	11	13	10
NAPG	109	21	93	34	98	15	78	93	98	2	161	3	28	7	46	39	35	7	37	198	89	17	1	55	5	0	15	18	7	5	49	151	20	38	1	1	19	18	0	32	9	20	7	21	39	41	2	39	1
NDUFA12	19	37	28	20	22	14	16	54	34	37	38	40	45	69	27	10	29	61	15	23	28	31	62	44	28	24	33	32	58	34	55	68	41	23	21	26	17	28	17	32	70	53	34	48	42	14	29	28	13
NDUFA7	33	45	21	19	2	12	31	26	15	12	29	20	4	14	10	83	17	32	46	1	13	20	21	38	21	39	19	10	39	12	1	47	1	28	51	4	8	5	33	16	10	16	144	0	6	31	90	14	17
NDUFS6	10	98	89	44	51	31	28	33	74	89	46	68	67	58	86	37	82	43	67	29	137	60	77	34	69	50	109	64	48	235	49	104	91	72	85	94	41	73	131	122	52	56	63	24	61	86	22	52	65
NOP58	22	78	155	193	22	49	17	162	163	82	36	3	74	85	93	31	7	47	9	67	34	91	76	60	19	98	52	16	218	26	107	181	102	76	6	84	77	324	276	85	156	34	9	60	65	85	503	42	5
NR0B2	166	146	0	113	6	104	0	0	0	58	296	62	124	2	94	0	1	1	66	0	118	44	0	85	0	1	2	76	62	83	0	0	0	44	0	2	0	0	1	0	186	0	0	255	0	0	230	319	0
NSA2	2	50	59	28	23	19	13	12	45	29	25	89	59	47	67	25	15	13	59	16	25	19	9	21	144	3	17	99	73	20	97	1	40	24	26	22	7	5	8	35	31	40	11	38	8	44	15	32	131
NUDCD2	5	10	9	10	4	12	5	10	13	2	5	14	9	6	6	7	4	13	5	4	11	7	16	13	23	16	16	21	8	23	6	6	12	3	4	2	8	6	6	1	7	7	11	4	7	0	4	6	14
OGG1	49	151	42	68	2	28	103	38	59	3	5	87	1	76	1	138	30	49	1	204	5	165	64	1	0	142	4	11	21	192	105	3	0	2	73	74	2	48	48	0	152	0	0	102	59	1	2	0	98
OLA1	35	11	15	92	13	14	14	74	10	8	14	8	16	13	18	10	6	12	14	2	1	72	10	4	23	12	15	17	88	9	85	12	54	14	79	28	1	11	6	16	76	19	10	8	59	20	25	22	21
PABPC4	66	127	88	46	75	26	23	65	73	25	24	21	75	74	17	31	49	55	47	16	24	25	35	110	45	39	184	44	71	36	32	49	37	10	108	110	81	26	57	15	18	19	25	27	33	112	54	56	100
PBDC1	61	26	29	29	10	35	4	7	2	1	8	32	21	17	138	67	1	72	82	0	5	87	11	12	27	129	72	1	4	3	46	36	13	130	6	180	3	8	26	3	1	5	63	0	1	3	3	3	4
PCBP2	139	117	102	110	128	77	16	219	140	119	112	138	146	16	109	33	116	95	102	33	172	67	92	134	71	59	45	185	153	90	142	144	156	70	21	77	114	161	182	48	85	124	293	91	28	114	50	17	147
PCMT1	101	146	161	102	142	81	59	83	209	321	139	114	184	134	175	33	214	61	158	224	157	135	115	226	120	104	26	191	233	209	154	42	312	64	62	86	314	140	204	115	287	158	100	47	25	149	124	203	25
PDXK	343	161	89	169	100	275	359	238	241	42	130	52	154	449	106	158	320	155	121	358	209	273	127	441	299	174	52	370	87	172	188	512	43	156	112	333	236	143	199	19	452	293	226	221	69	74	369	400	168
PFDN2	83	181	71	67	133	50	60	159	65	77	141	109	144	158	108	46	111	349	128	116	36	125	79	121	92	34	140	129	57	58	74	143	38	99	138	316	70	96	132	209	193	39	98	53	149	131	69	51	5
PGK1	222	166	99	197	143	167	132	208	114	177	164	126	277	215	179	188	171	247	259	155	220	193	148	152	190	274	305	164	33	152	379	178	87	279	192	50	300	118	304	379	126	102	30	231	139	190	300	101	208
PIK3CB	6	0	1	12	1	1	1	1	3	3	3	2	9	0	2	4	0	1	0	7	0	0	4	0	2	20	2	1	33	3	0	1	0	0	6	16	0	4	0	0	7	0	5	3	1	0	0	36	1
PLEKHJ1	172	388	166	162	188	219	228	12	311	342	97	308	315	459	191	323	239	533	287	194	341	420	153	114	120	124	472	134	346	276	315	282	118	141	120	155	248	276	470	50	42	251	212	301	540	571	108	100	0
PMPCA	85	36	178	189	45	82	47	94	116	264	47	171	125	48	51	100	29	61	300	167	115	129	81	181	136	226	122	0	9	69	296	307	108	24	0	14	50	171	169	127	42	49	197	190	204	363	12	400	57
POLR2E	873	479	534	870	455	479	347	617	776	520	388	757	667	904	616	548	922	630	605	1087	929	866	748	205	935	391	745	514	696	725	582	584	362	689	158	694	1110	1003	882	464	235	1078	832	1173	509	741	1140	896	607
PSMA3	162	85	125	223	123	94	87	70	135	109	108	60	203	97	172	115	57	88	107	245	181	188	77	185	170	56	122	270	118	128	31	94	202	151	46	133	119	116	44	117	35	93	31	120	155	73	78	168	83
PTPMT1	263	179	170	392	384	216	94	232	120	102	24	142	389	139	79	321	179	466	72	348	271	272	165	196	436	409	482	385	179	398	228	207	323	115	6	168	443	83	188	264	44	218	204	158	316	101	177	334	324
RAB3GAP1	4	24	12	37	14	0	1	44	49	22	31	5	29	13	3	0	19	24	8	17	4	3	22	1	26	7	37	0	45	113	2	3	0	0	4	1	0	50	0	0	0	18	0	26	0	12	29	130	1
RBMX	213	390	228	233	209	78	28	165	141	102	130	129	198	183	195	80	191	173	269	364	79	250	131	124	279	149	149	192	73	292	118	76	165	64	457	296	299	292	154	129	121	265	39	202	124	361	101	379	71
RITA1	252	19	31	100	122	76	135	99	121	2	173	147	103	46	0	1	50	0	78	175	185	39	156	164	81	0	135	97	86	83	184	136	212	87	0	121	253	0	0	74	1	0	0	0	77	0	6	87	213
RNF126P1	39	28	14	21	23	41	14	16	34	21	17	41	36	25	28	26	20	23	16	10	21	8	12	15	14	12	46	33	15	51	9	33	17	13	27	13	20	22	22	22	18	12	44	10	34	11	36	51	377
RPL13AP3	13	12	15	12	13	9	11	13	12	10	8	3	9	8	12	6	6	6	8	7	5	14	14	10	14	9	16	13	11	9	6	5	14	12	15	6	4	11	18	11	5	5	10	10	8	9	6	9	10
RPL19P12	12	23	23	10	16	7	18	14	15	14	14	13	15	10	15	10	17	14	13	11	9	17	12	16	19	19	21	21	13	20	7	12	26	15	15	11	14	9	17	14	17	15	23	11	10	16	15	7	12
RPP14	22	72	153	66	115	6	28	71	115	63	1	159	44	35	42	1	15	2	3	9	60	27	0	38	180	43	7	68	89	205	53	26	45	81	37	0	1	31	1	83	7	3	115	90	6	168	2	127	6
RPSAP58	553	369	498	342	423	143	414	603	420	583	520	367	592	523	706	493	328	431	305	129	144	303	148	266	461	486	554	811	248	401	354	198	454	468	548	483	61	282	668	440	102	218	200	223	163	231	397	160	836
RUFY2	0	1	1	0	0	12	2	0	7	6	2	0	0	0	1	0	0	0	1	0	0	0	2	0	13	0	0	2	0	0	0	3	0	0	0	0	0	0	0	0	0	0	0	0	2	0	14	0	0
SAA2	148	65	30	40	150	144	41	9	39	85	173	13	30	48	42	42	130	57	1	165	14	12	4	47	136	109	302	70	6	67	10	157	235	37	77	117	69	301	151	28	117	24	8	3	61	3	28	25	14
SBDS	32	29	43	61	53	28	31	81	100	108	50	18	85	42	173	20	137	37	40	55	15	20	76	21	5	132	43	57	139	139	191	198	87	30	160	141	32	102	22	18	93	36	37	23	222	30	72	14	10
SDC3	10	3	5	22	26	15	121	6	28	6	4	15	57	77	5	0	106	1	0	0	20	4	30	38	0	18	48	2	22	0	3	74	0	44	0	1	85	0	0	0	62	0	0	0	11	0	0	0	0
SDF4	250	202	439	427	234	330	353	246	343	239	266	345	94	507	474	136	333	369	457	359	313	260	271	648	455	287	168	257	235	209	370	239	294	254	293	380	1021	35	376	316	632	475	81	415	463	228	283	249	3
SEL1L3	9	29	26	85	34	20	2	16	63	3	49	33	35	38	28	7	31	22	15	5	12	23	35	30	3	0	57	16	0	79	21	104	0	6	49	16	10	83	23	1	29	2	34	64	11	23	0	15	50
SLC9A3R2	34	105	9	90	59	24	12	15	14	6	8	10	6	13	21	19	20	16	60	51	2	25	61	6	5	18	23	17	4	66	4	78	2	6	11	16	28	5	12	62	5	6	18	45	5	25	23	24	109
SLU7	10	6	70	110	3	81	115	78	22	6	90	8	100	20	32	104	89	87	90	48	62	4	81	2	7	32	2	2	1	8	45	2	75	56	55	1	50	136	56	0	7	0	7	54	1	11	9	0	70
SNRNP40	84	179	134	145	62	58	96	133	116	88	101	116	56	57	126	36	108	198	124	92	56	261	154	50	142	19	115	64	102	147	151	114	331	215	30	115	244	46	104	242	20	94	164	88	178	332	192	445	8
SREBF1	9	95	35	41	1	152	7	23	36	62	47	62	26	9	26	8	18	16	18	24	111	15	62	60	56	13	154	21	158	40	95	76	79	22	40	66	48	15	0	82	42	52	45	49	75	0	46	100	1
SRRM1	120	182	53	67	129	11	81	241	210	66	47	43	251	101	85	35	153	73	183	10	165	121	0	7	96	232	39	62	86	34	43	62	114	7	211	96	151	6	316	4	88	163	6	156	167	130	95	4	10
SRSF4	58	56	111	126	77	75	150	41	32	109	26	109	40	29	41	107	205	11	51	8	78	102	37	48	18	43	142	120	342	16	67	0	87	103	2	51	61	3	8	35	20	48	50	53	34	129	110	51	13
STK3	1	13	1	26	88	1	1	4	1	4	1	4	1	1	0	0	1	3	0	2	1	1	0	0	0	2	2	45	70	0	48	1	48	4	97	3	0	2	0	0	0	0	0	0	2	0	0	0	0
TAF7	4	5	10	1	70	4	1	3	79	27	93	1	37	0	2	0	96	50	30	2	2	2	254	1	1	2	1	2	107	113	1	26	18	7	0	1	4	2	85	3	89	0	2	0	0	0	82	0	0
TCEAL4	70	75	140	87	242	15	64	49	50	21	157	128	55	70	1	79	48	1	134	226	63	55	344	70	79	39	23	4	134	0	44	117	149	94	21	7	99	39	89	126	45	6	27	95	3	4	56	11	47
TCEB1	145	197	210	257	137	129	239	322	274	242	246	275	287	407	337	262	252	247	184	289	213	150	202	272	302	518	112	264	441	236	236	244	223	159	279	203	304	90	374	143	182	291	188	285	167	252	153	353	53
TFEB	10	31	9	16	53	47	54	13	25	17	34	54	42	32	19	11	16	21	59	23	34	5	52	14	126	21	57	26	19	62	19	23	21	12	45	23	22	35	25	16	32	11	95	13	36	9	15	25	317
TFF3	0	0	0	43	0	0	0	0	27	0	0	13	39	8	0	1	75	3	0	61	9	0	0	0	5	0	0	11	14	197	0	0	36	0	0	2	0	0	0	0	13	0	0	0	0	0	4	0	0
TGIF2-C20orf24	102	35	146	89	77	117	104	59	84	41	57	55	81	75	148	65	82	81	80	60	49	43	64	118	97	25	66	186	82	43	78	100	45	92	238	93	39	78	98	138	106	41	43	105	241	89	98	79	9
TM4SF4	303	234	296	553	141	94	222	322	188	262	330	235	409	402	74	141	11	129	507	51	465	22	206	308	195	166	119	344	428	116	501	541	211	503	91	162	449	1255	166	824	679	434	17	21	120	8	614	440	220
TNFRSF1A	120	488	340	290	362	358	492	96	662	441	366	391	162	271	332	403	505	224	363	203	176	130	713	720	77	387	231	379	306	173	287	503	154	433	406	287	814	199	137	86	104	79	728	324	438	329	403	455	286
TP53I3	66	33	103	111	122	84	131	83	24	127	42	165	47	1	1	0	11	62	150	0	35	0	0	287	237	76	84	149	70	0	0	4	183	2	66	142	26	95	110	1	71	20	25	152	29	0	95	162	0
TRADD	47	29	64	88	36	144	1	4	1	32	27	36	3	237	26	0	5	75	38	50	181	0	40	0	69	0	42	0	0	35	55	117	0	0	0	17	1	248	229	0	4	3	214	0	127	172	0	0	167
TRMT2B	9	49	4	13	12	1	27	20	1	1	2	73	87	2	6	1	2	36	2	35	87	0	32	53	42	0	40	3	19	4	0	58	48	3	45	1	6	42	2	8	42	0	0	1	19	1	5	0	9
TTC39C	1	17	39	25	2	1	1	1	63	2	1	25	1	0	2	8	2	61	2	0	1	43	0	0	1	22	0	0	27	0	2	1	31	2	2	4	0	2	2	1	0	0	9	17	0	0	6	0	0
TUBB3	583	717	874	586	160	168	164	470	396	529	197	258	489	154	1107	667	325	682	312	99	53	508	626	1094	723	248	516	447	302	182	246	83	547	817	183	533	951	336	267	97	168	106	332	692	142	728	412	248	159
TXNDC12	261	624	728	822	624	280	625	409	490	418	334	399	124	182	373	210	372	286	370	408	392	413	456	473	252	576	572	493	365	59	663	524	429	381	284	61	1003	608	178	333	712	917	442	1046	546	177	861	572	220
UBLCP1	18	6	27	4	28	17	41	17	0	24	31	1	43	0	2	1	28	0	15	8	22	1	9	84	1	1	0	0	1	0	0	2	1	13	23	24	2	2	1	0	4	0	2	0	57	23	15	6	64
UBTD2	0	4	1	1	9	2	0	0	1	1	2	1	1	1	18	0	0	1	9	0	13	4	0	13	28	0	25	0	0	13	12	34	33	34	0	21	11	39	0	0	5	4	1	46	0	22	2	0	0
UQCC1	27	82	22	40	9	1	0	62	35	73	46	43	74	11	101	1	173	97	36	23	1	25	0	84	32	24	23	52	1	0	17	0	0	38	0	20	34	1	49	10	2	54	14	0	0	1	0	80	152
VPS35	136	170	124	123	114	136	68	56	252	128	88	194	80	179	64	35	140	79	100	110	136	115	51	82	269	181	69	212	287	250	111	119	128	130	231	468	51	62	55	131	16	74	381	178	3	47	205	163	61
WDR13	54	155	181	1	7	109	80	56	34	26	69	108	33	82	116	0	12	149	56	1	98	217	245	0	1	98	25	36	330	4	100	21	71	60	1	5	6	188	0	69	246	105	0	0	0	23	30	1	46
WDR83OS	223	326	391	241	382	313	145	378	311	504	176	460	206	227	554	239	798	157	283	218	313	412	224	281	393	270	437	264	344	345	432	230	927	403	437	315	153	167	922	467	592	295	265	96	299	302	238	349	450
WSB1	3	92	137	51	70	10	9	17	110	17	151	59	57	79	74	82	13	48	86	98	88	1	1	24	118	65	84	5	4	129	72	136	15	1	25	11	193	1	6	47	2	36	157	1	5	78	0	45	148
ZDHHC6	69	92	71	75	41	93	25	0	10	39	61	124	27	74	30	31	28	19	63	18	55	98	140	85	153	1	143	40	98	22	139	45	27	24	27	31	23	28	85	1	97	18	3	76	125	33	81	73	95
ZMPSTE24	2	3	5	8	8	2	12	7	12	10	27	7	30	3	11	3	14	6	4	2	11	2	24	2	16	13	7	1	8	26	8	16	11	10	11	21	5	19	1	5	3	12	17	11	0	6	6	0	6
ZNF345	0	1	5	1	0	4	0	1	0	1	0	1	0	1	1	0	5	0	0	1	1	1	0	1	1	1	0	0	0	0	0	0	1	1	0	0	0	0	0	0	0	0	1	0	0	0	0	4	0
ABRACL	23	16	25	41	26	39	15	25	36	19	23	40	23	24	27	18	29	22	15	23	22	32	21	21	21	32	28	32	20	29	10	41	34	9	47	20	42	23	11	32	36	27	47	25	24	46	61	29	138
ACSL5	55	162	179	93	57	89	137	113	114	131	99	103	80	76	256	132	101	183	144	153	92	34	67	155	124	267	113	47	131	185	224	225	136	65	94	109	67	41	131	71	219	95	109	190	76	18	44	156	63
ADAT1	4	37	2	22	41	33	3	3	101	26	1	53	73	1	32	1	23	1	1	63	1	16	76	26	3	1	2	1	38	2	2	50	2	30	0	5	0	47	1	1	2	0	3	2	150	1	0	80	13
AIFM1	80	41	21	40	199	127	30	59	18	133	1	43	5	40	42	0	42	41	60	1	131	110	105	17	44	26	130	3	40	96	19	54	202	0	69	39	0	1	48	201	35	153	0	0	43	85	0	0	2
ARPC5	52	211	114	90	131	100	11	75	100	62	66	144	336	130	143	44	48	143	256	101	232	175	333	336	149	99	226	237	123	169	439	38	418	29	305	333	202	315	204	57	240	47	164	21	292	34	23	106	158
ASS1	23	36	31	21	97	103	44	170	61	12	479	101	24	96	0	0	0	94	11	120	266	0	139	72	250	131	0	59	0	148	1	10	121	11	73	105	2	1	152	322	378	186	109	0	32	227	63	0	241
BAD	258	193	275	145	70	266	293	191	209	148	258	132	354	360	244	172	339	143	22	87	321	256	329	221	265	112	121	104	251	375	185	131	210	27	141	318	40	568	193	222	243	108	0	215	1	157	22	175	260
BAG2	24	28	23	35	9	32	14	26	12	61	13	24	19	14	33	20	39	23	3	52	64	11	13	60	25	20	9	39	3	6	34	17	33	1	6	2	42	37	55	5	15	2	9	16	2	38	41	2	2
BOLA2B	6	8	22	7	4	0	13	17	15	5	5	5	6	4	0	5	5	8	8	7	3	8	5	5	13	11	9	8	2	18	1	5	5	2	4	3	4	6	7	0	7	3	0	3	7	7	23	5	0
BTBD10	12	8	4	14	26	4	2	9	24	12	3	2	22	3	3	18	3	33	6	1	1	1	3	2	11	7	3	28	0	9	87	19	3	1	0	20	5	21	0	7	3	0	0	2	2	21	52	2	0
C12orf49	126	49	179	143	21	44	1	136	204	216	110	38	27	24	74	30	84	8	68	143	47	54	139	75	82	95	60	77	37	73	129	12	281	34	89	76	95	2	3	108	60	0	0	24	97	216	0	66	3
C14orf119	54	49	109	106	43	105	21	40	74	78	42	125	61	90	5	3	61	51	47	11	38	11	32	67	127	52	48	69	29	70	193	37	3	97	31	38	60	6	216	16	72	79	101	6	60	104	89	72	29
C19orf25	61	85	68	83	15	184	135	264	187	71	271	133	200	125	395	19	244	98	139	51	330	305	168	112	122	164	194	105	42	22	63	23	269	216	144	83	359	48	98	745	128	51	82	159	350	171	138	74	24
CASP8	12	31	7	16	6	35	15	19	5	14	26	20	3	14	17	6	3	60	25	3	6	8	10	5	17	6	12	9	20	26	3	14	7	6	9	12	46	5	4	4	30	27	7	8	32	0	3	45	5
CBX5	23	65	85	42	19	57	22	29	57	27	15	99	28	18	105	32	42	28	35	1	18	79	6	18	105	86	47	68	49	53	21	17	25	11	105	56	63	144	77	2	44	43	13	16	86	42	54	58	8
CCDC12	81	138	87	41	111	54	114	162	131	118	108	126	98	2	130	0	61	130	146	1	335	146	109	1	1	129	150	142	251	157	160	22	54	282	141	93	85	252	187	183	186	268	121	123	417	342	462	440	0
CCDC47	7	85	78	177	126	38	61	136	265	107	89	55	125	39	177	7	160	23	26	68	114	3	400	26	110	21	212	54	367	230	394	275	18	167	118	170	13	50	143	17	111	303	314	108	9	116	103	52	99
CCDC50	8	26	23	35	25	11	51	4	10	10	12	30	27	52	78	7	9	58	30	38	2	11	249	3	240	14	20	30	94	16	290	147	85	9	5	4	21	19	7	2	49	60	12	35	9	10	16	49	22
CCDC85B	91	241	162	49	55	192	68	77	40	2	32	152	248	182	87	430	138	237	46	256	0	121	74	53	29	116	221	121	29	65	94	111	4	48	0	45	56	0	142	0	145	181	0	54	24	94	88	105	0
CD44	340	316	380	155	255	146	226	137	500	445	188	264	125	185	330	91	345	252	469	44	152	125	242	475	505	167	362	177	134	780	351	150	465	438	81	557	81	187	479	67	116	4	389	458	131	67	202	121	85
CDC123	512	608	658	862	554	734	685	595	513	377	737	545	1049	623	612	600	545	914	189	532	873	862	784	572	953	598	880	492	815	781	1136	630	919	529	518	222	1103	716	476	647	264	1135	707	924	608	684	636	875	394
CEP85L	6	16	7	9	11	20	7	8	13	21	11	22	27	13	10	8	7	11	5	10	12	5	15	7	19	11	22	12	11	30	8	13	11	7	34	9	13	13	13	8	13	6	44	8	19	4	7	23	226
CES5A	13	43	13	22	39	62	25	22	36	31	31	83	74	43	27	23	21	27	16	36	36	12	22	14	20	31	80	34	29	78	18	27	34	22	56	32	28	50	37	26	33	15	122	19	59	22	24	35	603
CHFR	13	0	10	23	12	25	0	0	6	0	0	9	14	1	35	0	20	0	0	39	0	42	0	28	0	0	0	0	23	0	30	0	0	36	0	0	19	0	0	0	0	0	28	0	47	0	82	5	0
CHID1	63	170	197	115	84	60	37	24	69	66	35	73	47	78	85	274	55	0	125	93	0	191	0	48	172	93	181	57	30	105	9	161	23	57	57	9	120	21	54	73	121	0	100	0	3	196	158	77	130
CHMP4A	62	19	23	111	104	11	27	31	25	54	141	79	38	168	3	61	23	190	108	115	79	76	43	77	2	93	169	95	51	2	0	114	3	0	136	1	4	122	8	124	24	87	3	0	0	138	113	27	65
CHST8	14	34	11	20	25	45	18	18	30	27	25	52	55	41	21	17	18	22	18	23	24	10	19	14	15	25	59	35	23	73	18	24	26	17	35	26	26	33	35	20	36	16	76	8	45	13	22	39	563
COMMD8	7	3	3	11	5	5	7	2	3	9	9	3	6	2	15	5	1	3	8	5	4	5	5	2	9	20	11	8	18	3	4	1	7	1	5	1	5	3	6	8	7	3	5	5	3	9	13	25	7
COPA	93	155	111	129	220	397	105	45	173	203	90	153	355	81	136	240	115	185	264	96	183	170	131	219	63	97	148	129	132	82	71	128	220	87	195	79	85	109	89	273	313	77	192	108	312	30	173	250	59
COPS6	547	619	934	362	320	939	482	532	491	590	601	397	601	1193	312	363	697	862	572	1230	387	710	755	343	485	717	382	531	477	428	1287	1127	464	685	410	1268	526	957	744	777	389	1214	853	1035	867	1184	493	903	275
COPS7B	1	59	47	43	48	55	33	195	91	79	80	9	32	84	30	46	42	103	35	94	1	195	30	0	25	25	24	1	26	87	60	111	159	0	92	189	86	60	1	143	0	0	4	0	170	130	51	41	0
COX8A	87	91	107	101	62	37	90	125	85	55	115	67	88	114	113	37	51	64	114	69	72	60	101	101	74	123	147	67	33	161	140	167	169	53	72	31	81	99	70	45	82	31	109	84	131	47	75	66	129
CPEB4	0	0	0	0	0	25	0	0	0	1	0	2	43	0	0	0	0	1	0	2	0	0	0	0	6	0	0	0	9	3	0	1	0	0	0	0	0	0	0	0	0	0	0	0	0	0	0	0	1
CPNE2	0	20	12	34	7	0	0	20	2	7	0	33	0	0	1	34	0	0	0	0	47	0	0	0	0	0	55	0	0	0	85	16	0	0	0	0	82	28	0	0	0	1	82	36	0	0	17	0	0
DERA	104	33	130	182	62	67	117	32	90	87	171	95	50	192	99	100	107	149	64	166	18	2	106	185	193	44	74	137	234	49	97	178	114	76	9	119	39	26	216	58	65	194	7	149	62	57	152	98	235
DIABLO	281	218	260	49	27	301	19	90	131	130	47	44	11	119	225	62	289	57	75	103	251	129	167	88	204	29	202	118	12	63	197	7	56	43	131	203	89	65	537	158	32	132	187	126	52	146	242	62	339
ECI2	16	32	82	34	14	14	22	4	66	27	66	86	62	45	8	80	126	26	41	21	2	56	63	117	37	36	42	10	52	22	85	17	13	3	165	137	14	10	55	1	4	8	4	40	20	40	186	46	31
EIF3K	515	875	661	565	625	674	460	1078	456	748	765	615	456	504	802	631	574	585	222	907	279	561	900	673	417	580	665	495	59	584	324	1294	775	1060	892	633	404	830	566	491	499	832	1030	626	842	494	481	624	348
ELOVL2	123	79	16	149	0	64	1	68	36	4	1	153	5	2	44	119	25	1	23	6	1	1	1	2	105	2	2	72	58	1	207	60	0	2	0	0	22	3	1	0	9	214	20	142	6	0	217	0	3
ELOVL5	83	8	13	52	5	14	15	39	24	13	34	13	19	8	43	10	10	5	20	11	10	5	25	17	94	9	14	7	9	12	8	3	6	10	13	6	12	30	9	13	13	8	11	19	89	1	15	319	53
EMC3	75	388	400	28	239	363	427	542	244	547	474	296	214	338	309	155	357	206	38	283	400	171	102	297	191	498	470	37	401	76	172	287	329	142	159	136	575	297	572	200	172	633	863	59	381	176	267	338	187
ERCC4	2	1	1	15	12	0	14	28	2	38	12	22	33	8	1	1	10	6	3	0	0	1	9	1	0	2	5	0	0	14	0	1	46	1	0	28	19	49	1	0	2	18	1	0	0	2	4	157	1
ERP29	570	134	376	393	260	468	363	318	517	234	408	559	764	282	531	525	741	484	473	444	468	79	556	254	429	334	343	422	306	196	626	319	358	597	225	560	268	352	445	370	177	286	403	318	639	209	833	161	647
ERRFI1	20	5	18	45	1	0	32	32	3	55	1	33	1	7	4	42	5	4	3	17	4	1	99	1	3	4	1	23	1	34	11	15	0	44	4	7	140	0	14	79	0	190	21	2	4	4	12	0	0
FAM96A	55	29	24	48	9	44	16	32	21	15	50	64	45	31	58	34	36	53	25	41	55	28	38	16	24	35	17	44	63	21	28	56	64	37	19	54	50	32	99	53	27	50	44	38	71	33	17	55	50
FANCF	36	0	14	0	1	13	0	25	0	1	32	4	4	0	0	22	1	3	0	132	0	0	0	1	110	1	0	1	0	0	1	0	1	2	53	0	0	1	1	0	0	7	30	4	85	0	0	3	0
FASTKD2	20	16	52	26	24	22	54	18	28	39	3	5	71	5	30	3	59	46	60	11	9	49	4	13	63	57	16	20	1	14	11	15	33	32	20	76	0	62	88	11	74	35	19	2	76	2	25	34	4
FBXO25	36	22	5	12	18	23	8	33	50	11	35	82	38	21	11	5	10	14	6	13	13	8	9	6	3	15	92	15	8	41	9	14	14	8	27	11	63	20	205	14	18	10	59	102	24	5	6	12	197
FRMD4A	17	0	3	2	3	22	1	0	53	1	0	0	14	0	1	0	0	0	0	0	0	1	70	82	0	0	0	0	0	0	0	0	0	0	0	0	43	0	0	0	31	0	0	0	32	0	0	0	0
FUOM	57	73	72	90	70	38	55	174	55	2	81	184	179	23	82	2	38	63	61	174	250	74	181	43	213	7	0	106	107	64	0	1	3	273	0	329	44	1	2	330	320	65	0	86	142	73	1	106	70
GAGE5	65	63	51	38	68	47	52	68	58	58	60	47	49	53	47	46	60	50	56	42	57	58	55	47	51	39	55	74	52	53	50	42	58	79	64	42	43	37	72	50	63	55	44	31	51	68	33	52	104
GNB5	143	86	66	86	31	46	51	83	1	46	56	81	74	187	9	141	33	28	82	95	3	128	12	100	9	54	48	20	37	2	38	160	83	91	1	114	78	17	40	18	57	5	5	9	14	0	54	88	27
GPC2	14	33	12	20	23	50	16	14	40	20	20	58	53	32	18	15	16	21	13	26	17	6	17	16	12	21	48	26	16	65	15	19	21	11	36	22	23	38	26	17	25	11	77	9	47	10	13	36	467
GPX1	1094	789	1014	436	835	544	781	589	562	706	591	893	476	564	556	540	838	758	947	236	1122	265	780	1229	698	1116	424	971	60	1711	458	582	708	684	546	842	578	324	363	979	724	469	419	236	919	722	665	631	343
GTF3C2	42	22	69	54	21	22	29	34	69	51	41	39	25	104	34	14	65	33	133	1	22	0	12	22	48	93	27	2	74	22	13	22	69	9	63	19	36	0	0	126	41	49	10	63	2	0	133	87	239
GYPC	65	22	21	0	12	8	314	6	47	3	30	1	0	41	59	0	2	0	19	70	67	0	12	0	46	44	8	18	53	8	0	0	0	0	0	0	0	153	84	0	50	75	19	0	0	0	0	189	2
HAUS3	10	18	2	1	2	2	2	1	3	2	1	2	3	1	4	1	52	1	3	2	0	1	1	2	3	3	2	0	3	0	0	0	1	0	0	0	0	1	8	2	0	0	0	3	5	1	1	2	1
HNRNPAB	166	171	129	173	241	116	35	143	84	128	142	37	176	136	363	23	85	146	89	187	178	175	137	156	153	122	197	142	94	304	330	343	258	239	83	356	273	267	59	102	215	76	121	193	149	31	315	212	68
HSPB11	6	5	5	13	8	14	6	35	13	12	7	9	15	15	3	8	22	2	3	23	15	8	7	9	23	7	9	4	8	7	29	16	33	19	5	7	35	6	8	13	13	10	19	19	4	15	12	13	21
IDE	1	14	2	10	9	3	9	4	2	2	11	12	1	8	49	76	15	12	0	7	9	33	42	11	5	13	3	20	16	5	11	8	3	3	10	0	8	0	5	15	0	37	0	26	0	1	15	17	0
IL17RA	0	30	10	0	0	1	0	0	4	46	0	40	1	10	1	0	58	11	0	3	17	0	0	1	38	0	25	0	0	0	0	1	74	0	1	0	1	0	51	0	2	10	0	0	0	0	0	25	2
INF2	65	20	62	45	3	1	5	37	65	6	21	7	125	115	2	10	5	61	39	9	9	19	39	9	1	9	11	7	2	17	3	57	32	0	5	12	230	63	19	0	10	1	1	33	16	1	13	103	0
KCMF1	11	44	4	6	4	9	1	8	4	8	12	65	2	6	7	37	1	7	11	1	0	0	8	3	2	1	25	2	8	24	26	114	64	3	3	15	0	1	0	9	18	0	9	1	2	33	15	13	5
KIF3B	19	2	15	13	4	0	19	0	54	46	1	6	16	5	50	4	6	1	27	0	2	27	0	15	2	1	93	10	5	69	106	0	0	12	0	33	6	70	0	0	0	1	0	7	6	55	182	0	1
KRAS	2	3	5	14	3	3	2	0	37	38	9	3	1	5	1	0	17	13	6	1	12	3	0	3	4	9	9	1	14	2	2	1	0	3	0	0	16	5	0	0	6	0	2	28	0	10	0	1	2
LASP1	290	333	270	277	215	287	187	298	171	272	223	176	232	351	106	256	375	176	330	191	215	252	129	260	262	150	275	216	366	204	132	289	69	140	189	158	171	68	381	118	374	75	193	139	83	209	235	58	0
LGALS8	36	15	22	36	42	40	27	1	2	22	28	36	4	44	39	49	70	9	45	57	45	1	0	87	93	26	49	80	36	5	20	1	44	50	7	55	5	68	91	5	33	172	80	40	3	69	1	1	68
LLPH	119	67	187	64	85	113	56	147	136	163	194	217	121	84	162	170	201	48	142	179	18	110	160	2	62	46	314	211	7	180	45	541	227	82	17	185	34	17	32	64	152	265	146	55	227	94	36	82	4
LOC101927797	24	13	28	25	19	21	15	8	35	30	26	39	5	8	88	35	21	55	19	12	24	11	28	44	62	9	12	22	10	28	0	12	1	84	21	5	54	24	57	7	27	21	23	7	0	0	22	7	1
LOC102723553	0	10	0	11	2	3	2	0	2	0	4	2	0	4	0	31	4	0	1	0	0	0	1	0	0	0	0	0	0	0	6	1	0	0	0	0	0	9	0	0	0	0	0	0	0	32	0	0	0
LOC650157	29	23	24	25	17	22	18	24	17	26	23	23	22	13	19	17	20	15	11	23	16	22	26	29	25	24	17	34	21	17	12	12	25	33	18	18	26	19	28	21	12	12	14	14	20	22	9	19	28
LUZP1	67	84	22	4	15	21	53	140	80	0	20	57	114	73	12	0	6	1	61	0	2	0	23	102	69	0	28	80	31	1	9	0	1	84	1	1	15	55	0	135	0	1	0	0	0	50	0	0	0
MAATS1	0	0	0	0	0	2	0	0	0	1	0	0	0	0	0	0	0	0	0	0	0	0	64	0	63	0	0	1	21	0	0	0	0	0	0	0	0	0	0	0	0	0	18	1	0	0	0	0	0
MCTP1	0	1	5	8	0	17	6	0	0	5	1	0	2	5	0	21	1	25	1	0	2	0	4	1	3	6	1	20	0	0	2	14	5	0	18	15	4	1	0	0	2	0	1	0	0	0	1	0	0
ME2	2	1	7	2	0	2	2	1	2	2	2	3	19	0	11	2	11	1	2	2	2	2	1	4	0	3	2	1	0	2	3	2	5	0	18	6	3	0	2	1	2	7	3	0	1	2	3	9	3
MEAF6	7	9	9	16	4	7	4	7	8	14	10	5	9	5	13	3	6	13	8	4	4	7	2	6	8	10	47	4	10	5	6	12	3	19	32	6	3	20	6	6	5	18	5	16	24	11	7	14	10
MED22	0	31	67	24	4	0	38	60	28	1	26	50	43	0	0	0	26	0	0	43	29	22	40	0	0	43	0	56	0	0	42	14	110	6	0	38	85	19	0	0	0	2	0	0	120	183	68	0	0
MPI	30	20	2	4	0	0	12	87	33	0	39	3	16	1	0	0	25	1	73	1	43	0	0	2	0	37	1	0	1	0	0	78	0	0	0	4	1	0	5	0	0	2	0	1	0	0	22	146	0
MRGBP	14	124	34	41	0	1	67	53	81	123	85	31	80	60	72	16	39	79	92	34	1	0	31	84	7	4	155	1	0	122	59	0	96	165	52	58	51	58	18	0	76	13	0	152	34	0	2	0	0
MRPL51	127	272	336	290	210	169	150	115	143	113	208	259	218	245	68	103	153	228	218	152	330	220	159	182	171	230	219	401	322	215	269	103	229	93	145	193	112	170	85	116	462	175	198	293	254	53	204	166	174
MRPS26	218	144	208	146	160	224	108	134	110	102	157	58	156	82	152	1	244	295	200	253	127	276	25	412	181	238	269	153	208	29	110	34	121	292	44	78	46	201	436	1	2	164	110	57	214	241	117	406	136
MRPS35	57	41	55	58	98	92	47	31	27	41	59	47	45	90	6	79	70	65	67	2	122	21	51	128	1	58	19	11	118	46	30	8	34	81	167	73	105	2	50	5	8	67	99	34	115	74	106	62	174
MT1A	34	19	33	14	4	5	4	6	13	10	5	11	18	12	6	10	23	8	15	2	1	9	6	12	87	17	62	16	6	33	13	9	12	3	28	13	22	4	8	3	5	0	25	7	3	28	11	5	16
MTF1	7	1	1	81	0	0	3	0	1	61	2	72	1	15	45	0	1	0	99	20	1	0	0	3	0	1	2	0	22	0	0	0	0	1	0	3	0	96	11	0	0	2	13	0	0	0	5	0	3
NCK1	3	1	3	2	1	2	4	1	1	1	0	4	5	16	2	4	3	1	2	1	0	1	1	4	1	1	2	1	0	1	0	2	3	2	1	7	4	0	1	6	0	3	0	0	0	1	0	0	3
NDUFB7	66	68	18	79	69	12	41	50	36	61	60	40	56	55	61	13	32	37	48	45	42	47	38	16	22	44	56	49	45	37	55	39	46	73	157	31	7	27	38	45	75	24	92	48	61	4	42	96	4
NFKBIB	36	27	60	64	22	28	5	56	2	38	36	17	132	57	133	111	6	1	57	195	38	81	1	135	19	62	3	6	5	5	192	57	2	25	6	100	1	63	179	21	0	84	119	78	61	3	17	0	10
NR2F2	0	86	28	3	68	1	0	0	34	2	22	0	0	0	1	3	1	0	34	0	1	9	2	0	0	64	0	3	0	86	0	24	0	0	112	5	0	0	0	1	1	0	0	0	0	0	31	41	0
NUP188	104	44	45	65	33	0	43	39	69	53	139	65	17	11	69	29	50	59	37	39	122	97	69	54	47	108	18	43	38	23	129	148	38	36	69	113	50	27	50	76	64	119	73	123	116	7	58	91	23
OAZ2	28	18	35	78	98	95	51	191	167	66	37	50	93	72	1	0	182	1	69	135	137	23	205	0	176	293	32	54	40	3	117	7	111	195	96	111	1	0	109	51	2	0	159	94	428	212	63	90	79
OGFOD1	82	13	74	78	16	45	71	77	1	105	119	13	248	50	96	31	257	9	62	65	66	47	47	13	10	129	54	80	1	177	73	53	63	3	22	25	5	2	77	1	20	4	182	72	79	0	7	0	2
PAGR1	123	296	191	64	160	170	162	99	158	151	167	221	125	248	144	201	261	335	212	470	160	37	385	128	145	477	56	11	155	282	317	204	230	67	284	131	424	720	61	559	64	150	113	462	445	83	129	449	48
PDZK1IP1	1267	557	185	546	39	519	749	302	103	74	384	333	39	453	738	120	147	190	23	558	414	232	77	533	665	158	611	389	100	67	586	828	1457	1002	168	75	568	607	512	394	1087	100	522	192	413	69	366	63	32
PFDN6	30	12	47	52	35	72	61	23	23	26	76	26	38	29	82	7	39	76	9	61	8	114	94	14	54	16	28	34	17	40	13	107	24	5	3	29	32	19	6	19	0	0	10	23	110	178	4	9	73
PIK3C2A	2	23	4	2	3	10	6	1	14	14	1	18	2	18	8	5	5	2	19	3	48	10	0	14	0	13	11	0	12	5	2	112	1	1	11	3	49	10	0	3	97	4	0	2	5	2	5	9	6
PLAT	0	23	167	97	1	1	0	278	2	1	73	9	1	512	1395	142	169	32	348	1	1	1	123	650	76	1	2	433	119	118	147	91	33	536	0	1	100	115	36	1	434	2	540	0	19	11	98	0	1
PNO1	114	57	42	162	33	193	8	81	141	47	48	5	52	70	44	195	147	14	29	39	2	4	14	2	28	116	16	109	129	23	240	19	5	96	21	98	163	3	9	43	101	4	59	10	278	4	176	19	4
POLR2G	334	391	291	537	283	240	832	221	351	325	579	358	809	442	351	316	507	411	279	746	385	915	315	409	421	115	581	541	684	428	543	238	390	154	1284	245	496	910	743	701	387	504	375	471	270	257	1242	6	333
POLR3K	148	164	126	208	243	126	171	204	324	284	185	158	320	334	167	387	554	267	60	180	250	380	75	125	382	109	409	380	235	170	338	229	250	64	63	13	137	246	356	657	27	238	9	424	319	269	353	224	101
PPCS	2	16	3	41	15	10	6	8	22	8	7	2	87	9	3	10	27	39	14	2	6	42	27	1	5	1	27	40	18	8	72	3	249	6	115	7	5	10	53	2	10	15	6	6	9	4	2	29	27
PPIAL4E	15	12	12	10	10	8	8	11	10	10	10	8	12	5	10	8	9	8	7	10	5	13	12	14	17	11	10	14	7	7	6	8	16	15	9	8	10	9	12	8	5	7	5	5	9	11	5	9	15
PSMC2	428	318	133	438	254	327	168	344	360	300	244	442	164	204	237	64	293	248	138	232	271	312	395	316	244	78	453	310	203	269	319	119	342	276	240	82	201	248	340	397	111	178	275	473	334	321	268	384	213
PSPH	184	181	113	181	202	435	119	117	196	242	206	598	187	164	185	150	146	121	114	172	310	186	120	115	291	82	101	133	137	328	296	12	203	215	122	105	116	99	444	171	116	17	290	244	547	317	182	11	137
PTGR1	128	163	104	134	262	261	547	329	115	527	205	485	211	227	109	285	82	99	101	414	461	289	277	85	167	128	86	90	128	301	94	15	371	217	251	60	100	308	190	602	136	207	124	136	157	379	146	114	326
PTRF	70	176	401	253	67	133	96	164	184	89	200	179	123	194	166	366	212	280	248	5	316	71	94	107	327	13	454	13	351	257	193	590	38	64	229	378	139	44	20	87	143	131	222	339	2	541	412	90	9
RAB1B	475	269	331	387	249	249	205	478	381	244	370	303	310	303	330	513	486	399	279	361	917	259	491	162	634	381	217	407	721	495	659	636	387	235	838	588	430	405	502	641	136	518	885	538	498	435	859	95	215
RABEPK	47	46	11	58	82	47	24	12	43	24	103	96	123	94	16	10	11	121	136	21	58	48	16	76	42	16	182	140	15	152	13	132	98	14	64	16	120	27	22	9	28	10	211	89	37	10	12	25	269
RALY	509	334	183	396	134	357	127	173	385	107	330	321	439	333	241	142	328	436	322	271	402	255	181	151	271	173	153	335	200	184	153	212	280	13	74	489	454	645	210	211	410	455	186	114	199	184	294	267	92
RARA	31	84	8	21	23	4	0	1	65	34	1	2	21	36	76	73	56	26	19	28	2	37	50	1	50	44	68	2	1	7	74	0	0	79	0	23	26	0	0	22	2	80	126	8	5	189	82	0	0
RARS	26	42	97	152	114	57	69	46	64	121	37	96	34	54	12	35	15	181	54	57	110	84	31	48	55	54	13	78	121	26	30	61	34	40	424	67	181	87	28	182	32	20	39	80	1	59	170	157	65
RARS2	63	4	52	44	40	2	116	57	23	2	46	60	1	37	20	48	143	111	127	105	32	31	40	136	192	12	11	1	48	5	68	3	0	91	1	85	68	25	187	162	10	190	71	98	1	12	269	51	1
RBM34	6	22	4	27	37	26	84	5	36	45	26	46	11	43	16	51	65	10	59	23	56	73	57	10	50	3	18	26	2	18	15	13	37	60	45	37	18	148	44	27	4	11	3	5	20	4	9	9	21
RFX1	0	0	0	2	8	0	2	0	0	0	13	0	0	0	0	1	0	41	0	0	18	0	0	41	0	0	0	0	0	0	48	0	0	0	26	38	0	0	0	0	0	3	0	0	0	0	22	0	0
RHBDD2	89	231	266	181	305	288	143	174	259	319	141	233	223	222	423	1	215	91	214	242	293	298	128	175	138	300	116	93	364	82	263	51	379	427	369	77	319	143	205	304	365	382	404	47	391	89	232	342	275
ROM1	0	0	0	0	0	26	0	0	0	0	0	0	0	0	0	0	0	0	0	0	0	0	0	0	0	0	71	0	61	0	0	0	0	0	0	0	0	0	0	0	0	0	0	0	0	0	0	0	0
ROMO1	77	168	92	91	85	74	68	29	76	33	125	53	143	98	56	68	82	105	78	64	63	85	132	69	149	103	112	119	75	122	40	122	96	71	18	93	86	83	209	87	167	50	81	125	57	45	88	65	158
RPAIN	31	71	48	3	62	37	17	69	30	53	80	19	76	39	1	1	11	78	80	18	21	77	9	51	1	31	318	443	168	10	70	29	135	1	111	2	2	0	2	0	4	53	46	83	2	30	1	1	10
RPS26P11	26	20	28	16	9	9	15	23	30	16	19	24	15	9	18	19	23	13	11	10	11	15	15	13	13	19	36	14	23	20	4	6	27	19	16	12	27	14	33	10	17	5	11	6	18	41	5	9	24
S100A3	138	323	18	100	498	206	504	107	167	246	1	91	166	157	172	350	1	340	45	434	66	238	186	64	145	340	2	28	162	0	195	141	558	303	171	468	114	957	976	37	317	179	3	146	524	96	2	239	96
SAAL1	19	6	6	12	11	9	7	11	9	11	8	19	18	2	3	0	20	0	1	15	0	16	0	9	7	3	18	1	9	62	21	0	13	3	10	13	12	1	22	1	0	6	0	13	16	2	8	0	1
SARNP	234	262	285	181	233	215	141	387	414	107	277	172	182	467	106	187	143	219	261	190	488	301	384	363	317	129	50	339	198	459	458	63	383	308	260	142	174	106	241	290	148	317	246	280	653	9	163	290	426
SDF2L1	235	337	178	127	855	89	50	133	32	38	288	330	172	1	2	376	463	111	425	146	342	381	72	378	432	241	377	393	214	156	308	125	356	33	173	223	278	200	97	397	92	880	43	702	322	272	303	289	4
SEL1L	1	18	34	20	10	41	2	2	3	10	1	9	19	6	1	2	5	8	14	5	2	2	50	3	18	10	3	1	1	1	35	1	2	0	10	18	0	8	9	0	0	11	5	2	68	2	0	6	19
SERPINE1	338	406	742	98	98	85	251	200	50	598	84	9	182	131	501	458	446	169	379	48	39	18	77	442	190	178	1128	165	55	642	827	1170	80	30	17	214	75	84	197	7	1089	37	34	774	201	3	7	239	5
SFPQ	25	187	12	144	72	89	47	38	216	58	20	41	112	13	467	7	168	71	88	22	50	32	87	71	82	94	111	62	225	82	138	36	59	22	231	125	52	84	18	35	124	151	69	31	94	234	27	121	16
SIAH1	8	3	1	1	0	2	18	0	0	2	22	3	14	2	1	2	10	3	25	0	4	37	1	0	1	5	1	2	0	84	5	1	0	1	1	1	0	0	0	2	0	3	4	31	0	0	23	68	0
SMIM20	42	36	152	133	116	367	139	28	72	45	136	80	95	35	88	30	31	258	148	32	146	4	100	73	129	53	83	217	28	52	45	3	125	125	148	44	96	249	236	1	27	0	46	49	71	115	128	151	58
SNHG9	11	30	27	11	19	35	20	10	21	24	24	26	29	22	11	9	36	13	9	16	15	15	17	16	18	19	27	25	19	41	12	30	21	8	37	19	21	21	26	10	21	9	37	7	35	12	13	35	240
SP100	85	52	18	81	14	31	6	25	88	29	72	61	25	122	13	1	5	33	24	21	70	7	92	5	18	9	5	11	87	125	159	4	8	4	8	39	17	15	54	0	10	102	12	18	5	48	115	67	35
SRD5A3	60	8	74	12	8	22	42	31	21	69	32	23	2	84	109	43	48	33	5	46	41	3	0	1	120	36	70	50	85	26	1	130	105	41	76	63	33	35	1	3	1	145	61	173	2	40	27	152	40
SRSF10	156	197	106	104	22	157	11	209	71	207	77	191	160	112	172	53	138	230	76	295	114	401	127	7	87	23	85	249	144	25	236	75	6	55	187	229	197	280	368	19	10	118	106	92	306	6	208	132	187
SRSF9	101	287	245	155	107	257	61	63	175	107	148	118	139	88	101	94	485	91	102	212	148	170	130	128	353	260	284	224	36	665	107	264	125	95	70	81	162	136	23	158	47	103	547	154	123	196	468	179	384
ST7	3	29	1	11	2	25	1	11	3	1	38	5	20	31	8	0	76	1	26	3	2	0	1	3	0	1	6	83	0	7	1	39	1	52	4	2	1	1	1	0	1	0	5	2	32	0	83	61	20
STAMBP	1	9	2	57	19	6	6	0	8	5	2	11	8	7	18	8	9	2	14	4	2	3	11	5	1	9	14	7	19	1	7	12	28	10	9	3	1	0	10	0	8	20	11	3	2	0	6	9	1
SUGP2	13	21	57	51	2	106	2	11	49	55	1	22	2	22	110	49	18	15	92	1	7	39	11	1	61	13	28	65	51	80	97	3	6	0	3	21	56	35	5	44	2	0	109	5	0	52	27	0	9
SUMO3	71	544	154	140	112	174	84	35	96	136	57	263	162	135	228	68	68	120	87	163	335	483	372	401	137	176	83	161	163	175	134	138	260	124	135	70	273	170	17	82	165	58	316	589	113	237	204	300	39
SYAP1	26	50	13	151	61	24	130	42	39	19	23	102	118	24	2	7	54	122	70	125	7	2	2	17	24	138	48	82	25	134	6	2	14	31	77	65	1	116	331	93	71	20	14	80	250	0	74	8	4
SYF2	3	8	1	39	3	25	16	4	24	136	52	26	49	67	43	32	3	11	1	64	15	57	0	0	3	63	83	41	12	15	2	52	5	2	14	8	16	0	8	2	0	2	80	40	12	0	9	0	0
SYPL1	22	70	45	17	51	77	92	65	13	36	53	24	54	46	14	144	85	7	111	196	4	6	57	58	57	9	43	87	47	38	3	11	150	5	14	61	5	107	68	39	143	8	4	5	62	5	7	3	6
TAF10	385	494	383	247	176	345	564	392	176	262	403	351	518	254	420	393	367	191	456	233	215	87	188	224	605	431	579	619	64	665	63	165	393	425	255	35	491	354	782	112	744	409	217	4	23	267	443	212	247
TAX1BP3	456	373	355	185	285	489	546	765	383	346	245	470	294	112	435	341	596	356	453	223	452	429	226	163	634	232	356	666	296	404	467	525	763	480	136	180	261	135	393	279	329	7	971	61	409	494	74	465	8
TCP1	33	99	58	98	79	95	76	79	64	41	54	41	99	28	201	95	108	29	90	121	25	65	84	98	26	76	83	40	149	55	62	146	33	209	72	226	114	30	42	25	54	58	93	101	35	69	46	93	44
TFDP2	91	12	7	23	8	13	10	54	10	31	15	88	87	6	42	13	10	66	6	10	54	4	65	19	109	10	7	3	22	15	7	69	77	6	7	4	5	51	5	4	7	2	5	11	92	58	4	2	23
TIMM17A	30	23	16	10	12	25	37	34	28	18	29	10	18	15	7	20	9	19	54	16	25	50	7	24	15	26	25	24	22	6	10	11	29	21	22	20	21	31	10	9	135	15	12	16	23	17	7	30	9
TMEM154	5	15	2	58	1	39	5	16	6	33	15	57	4	2	18	45	18	8	6	69	1	48	5	16	9	0	4	17	6	0	12	9	3	1	2	20	6	0	1	1	0	2	3	16	7	2	13	1	6
TMEM248	238	150	108	198	234	177	142	91	76	208	134	217	125	123	376	315	341	217	239	242	182	265	266	387	185	135	110	110	259	64	311	386	121	118	174	150	155	428	260	224	240	357	125	494	243	231	285	106	40
TMEM53	30	1	1	139	35	115	60	161	202	41	116	296	1	112	1	60	1	44	34	269	3	4	297	188	186	293	60	4	4	85	0	0	176	280	96	0	1	95	274	113	0	238	0	0	0	0	245	61	2
TMX2	95	57	112	118	70	135	94	103	281	6	151	93	136	32	138	260	127	149	167	98	135	32	48	93	84	131	189	187	77	122	102	126	57	129	146	294	256	178	73	141	220	116	164	411	146	103	206	109	237
TMX4	49	13	1	95	4	1	31	0	1	10	9	21	38	7	115	16	10	53	0	16	12	58	9	0	58	3	1	14	16	1	0	75	6	15	0	5	0	34	74	0	32	2	12	49	21	15	123	0	0
TSPAN1	0	43	0	36	0	0	25	0	0	0	0	0	0	0	32	0	0	0	26	0	33	0	2	0	0	10	0	0	0	0	0	0	0	0	0	1	2	102	57	0	0	0	0	112	0	0	0	0	31
TXNL4A	525	252	434	364	188	371	249	338	539	261	516	366	526	364	487	288	663	535	476	443	296	575	485	648	96	507	449	110	648	568	160	307	509	473	274	555	595	233	381	555	389	891	211	29	630	495	586	700	12
UBR7	30	13	17	6	3	0	21	7	1	5	20	55	14	27	21	2	2	8	0	46	6	32	3	2	4	3	25	4	2	2	1	5	32	0	1	2	36	0	15	26	1	0	0	0	25	0	20	44	0
UGP2	33	23	18	16	29	24	11	43	15	43	20	18	6	57	50	36	47	11	30	11	5	9	33	17	14	21	13	20	49	14	115	63	14	16	69	11	23	15	35	5	64	16	27	33	16	11	18	19	11
USP22	36	99	50	103	92	218	112	47	40	85	55	136	30	171	129	26	14	96	149	11	60	202	19	73	36	131	95	79	30	13	81	43	2	99	12	128	273	11	1	0	42	53	450	1	163	145	126	38	48
WBP5	64	21	8	13	40	19	15	28	59	19	63	39	15	9	36	13	30	4	6	9	8	25	79	11	8	5	17	23	123	24	16	15	7	16	42	5	3	13	23	32	91	4	50	5	15	1	21	13	4
WDR5	2	25	38	22	11	63	81	65	140	172	76	134	66	42	96	53	147	79	71	1	0	0	39	86	101	59	58	53	47	46	71	188	64	116	102	1	7	0	115	0	55	0	133	174	239	65	179	401	0
ZBTB8A	4	10	20	4	39	5	3	9	6	8	3	6	29	10	7	3	7	12	6	9	136	4	4	7	12	11	5	6	4	6	11	8	5	3	10	8	3	6	4	7	3	5	4	81	4	4	2	3	28
ZNF22	316	41	74	173	72	63	230	1	242	27	72	237	144	5	132	68	253	344	25	1	46	120	419	2	341	3	137	136	142	61	195	8	0	309	2	224	2	388	35	1	228	289	282	123	60	0	305	8	1
ZNF780B	1	1	2	1	0	2	2	1	0	1	8	1	4	0	2	0	0	0	0	0	1	0	0	0	0	1	0	1	3	1	0	0	0	1	0	2	0	1	0	0	8	0	0	2	0	13	1	0	0
ZNF850	2	6	5	2	2	4	2	11	2	9	11	4	2	5	3	1	3	12	0	3	2	2	11	14	3	11	3	3	2	1	2	10	3	3	5	1	3	2	3	1	1	2	16	12	3	3	2	2	24
AADAT	1	0	0	1	0	1	41	0	0	2	1	0	0	3	1	0	0	1	2	0	0	10	0	0	0	0	0	0	1	6	0	0	0	0	143	0	0	0	0	0	74	0	0	0	0	0	0	0	0
AAMP	107	132	123	171	61	201	65	150	167	55	84	140	104	124	86	92	124	310	172	196	0	435	112	103	264	189	155	164	436	254	127	140	231	160	197	70	293	93	46	203	29	134	44	111	572	81	116	233	142
ABI1	2	3	2	61	19	2	0	1	5	1	1	2	3	1	2	1	5	6	3	1	4	5	4	0	2	3	3	0	2	0	2	2	1	3	1	0	4	6	2	0	7	0	9	3	1	6	5	1	8
ABL2	127	65	22	74	10	17	11	15	59	67	8	7	23	31	8	8	27	48	34	9	2	10	8	17	17	54	31	30	7	16	15	13	10	10	9	34	46	10	8	4	9	9	9	12	10	7	25	10	38
ACTR1B	76	40	70	62	43	125	134	141	51	129	39	122	50	140	110	0	0	54	70	103	32	224	58	31	0	1	53	124	83	84	74	0	177	95	25	145	1	64	252	48	8	53	0	0	109	50	0	182	215
ACYP1	17	13	1	3	12	2	25	0	0	28	1	10	1	6	16	4	10	23	0	1	2	0	20	1	5	0	1	3	0	2	10	6	0	2	30	0	9	18	1	0	0	0	1	19	13	0	0	0	1
ADCK3	0	19	0	1	20	32	50	0	28	37	0	80	30	0	0	0	40	26	83	15	100	36	40	92	14	124	9	24	61	85	0	0	48	0	1	0	0	19	33	76	106	64	2	1	27	0	0	2	23
ADSS	1	4	7	2	8	3	0	3	2	8	1	1	11	3	1	0	1	8	1	4	4	5	12	8	0	7	2	18	3	1	9	0	15	1	0	6	31	0	1	0	9	0	3	0	0	9	0	0	2
AES	103	131	122	111	56	108	42	145	120	209	255	137	74	42	164	11	51	42	319	91	101	224	225	157	129	44	86	63	230	122	88	68	104	173	213	81	164	134	65	114	6	2	0	186	228	127	93	107	398
AK3	7	32	6	4	11	14	27	5	23	26	6	3	26	23	5	13	25	16	11	15	15	3	4	10	8	11	19	133	6	11	7	106	6	2	8	3	5	15	16	1	9	14	4	21	15	12	3	6	34
AKR1C2	2	18	17	45	93	1026	275	590	131	289	1389	389	189	116	39	271	60	30	38	711	243	8	325	34	201	39	17	184	11	577	32	1	224	37	165	82	29	93	562	1820	694	136	44	15	130	55	8	3	1242
AKR7A2	339	120	102	214	120	167	134	291	187	109	81	431	34	177	203	1	23	91	93	311	369	286	255	57	68	158	127	428	73	70	128	309	404	426	96	3	250	49	287	74	137	1	63	203	140	1	364	139	107
ALG1L	31	74	17	18	2	16	1	35	12	1	103	3	38	56	2	1	2	4	35	2	58	3	3	128	44	3	43	17	0	122	45	6	4	0	1	2	70	25	63	218	1	47	5	99	3	0	1	35	256
AP3S1	9	6	11	12	7	2	3	6	14	5	7	8	9	5	21	4	7	8	7	3	12	11	1	5	5	5	6	7	6	4	1	6	4	1	6	10	6	7	1	3	4	7	8	9	9	10	12	2	11
APOL1	2	21	15	13	5	5	3	13	12	7	28	6	9	12	39	2	7	11	4	56	3	3	2	7	69	11	6	6	76	6	4	58	85	118	14	134	2	8	3	1	53	3	5	8	9	4	2	55	40
ARF4	152	52	39	109	91	48	35	88	87	96	106	74	32	45	179	46	65	67	46	90	56	71	48	40	65	142	172	90	45	88	65	114	148	62	12	31	41	55	35	146	133	33	11	78	37	34	71	57	27
ARHGAP11A	3	12	5	3	1	1	3	1	3	3	1	9	6	1	4	0	1	3	1	1	1	2	1	1	1	1	9	4	4	1	17	1	1	2	2	0	0	0	0	0	0	0	4	0	0	2	0	0	2
ARHGAP30	3	13	3	7	9	13	4	6	10	6	5	16	16	11	6	4	5	9	3	9	7	1	3	3	6	12	15	11	5	22	6	8	7	3	11	8	5	11	7	5	10	4	27	5	12	4	4	11	141
ARL8B	14	10	19	11	18	17	4	2	3	16	17	7	8	17	27	23	2	4	26	3	17	2	7	26	9	9	45	0	2	9	29	6	13	9	5	5	16	3	28	10	0	0	20	6	0	2	57	7	5
ARSD	22	11	6	0	35	159	0	9	35	0	2	9	9	0	19	32	0	45	0	36	38	0	0	1	0	0	23	0	0	0	0	0	49	0	39	1	0	37	0	0	64	1	142	0	2	0	0	0	0
ASNA1	163	77	63	25	43	41	60	118	133	76	114	140	126	293	91	25	327	50	126	165	239	10	36	103	36	357	90	2	377	66	260	1	25	213	228	235	137	0	191	0	12	10	2	146	89	18	105	268	260
ATP1B3	196	359	334	296	190	166	117	42	219	86	228	232	197	160	256	96	402	383	224	297	183	188	134	107	307	309	108	181	199	70	94	384	102	91	43	360	316	385	126	53	411	445	9	241	184	333	75	201	43
ATP5A1	358	365	217	121	188	180	93	286	164	185	283	291	220	319	111	385	462	264	361	145	388	222	135	143	88	352	257	242	353	260	394	258	272	189	214	379	270	205	351	252	178	124	314	201	142	599	305	182	305
ATP5J2-PTCD1	37	49	27	32	22	28	78	30	19	25	10	12	23	21	24	11	22	47	16	27	32	11	43	41	12	13	12	11	45	12	10	29	66	16	21	57	18	17	16	27	11	30	11	39	11	36	10	15	14
ATXN3	14	33	49	4	12	6	5	4	66	4	136	5	11	11	18	23	4	8	7	3	4	12	89	7	4	16	3	2	3	83	6	4	97	4	96	6	19	4	6	4	10	4	159	8	12	32	19	0	14
AVIL	14	27	11	19	27	45	16	15	28	23	20	47	57	40	19	18	16	22	12	25	23	12	15	13	15	20	43	32	17	67	13	22	18	20	35	31	32	31	27	16	26	14	68	16	50	20	17	42	543
BAIAP2	110	293	42	130	171	104	132	17	97	13	120	0	73	99	98	274	29	386	126	9	110	213	70	64	152	128	40	48	11	215	46	50	87	103	97	6	223	27	31	182	59	87	1	14	17	161	165	0	149
BAZ1A	2	3	2	16	7	4	15	2	3	3	2	2	13	75	4	8	4	2	1	70	12	1	0	11	3	9	7	17	0	1	10	37	1	4	3	0	2	10	0	5	13	17	4	2	0	2	3	15	5
BCL2L1	300	416	209	357	150	181	395	321	343	346	154	38	267	162	212	184	186	178	333	308	49	109	191	353	372	124	311	355	295	235	194	241	226	158	423	329	508	20	41	113	310	356	415	57	204	228	538	560	75
BET1	3	2	1	4	4	4	4	3	2	1	2	1	4	0	5	1	5	4	0	4	2	6	3	1	1	2	2	3	0	1	0	2	1	3	0	6	7	5	2	1	4	0	0	0	1	3	2	4	0
BLOC1S1	118	46	87	32	57	65	59	78	61	49	56	79	69	28	36	30	12	54	93	12	48	50	28	59	111	102	18	108	97	44	12	26	235	60	43	6	106	85	75	16	16	82	67	40	101	38	15	73	16
BLVRA	115	53	1	48	101	30	55	93	68	155	34	12	19	50	22	42	33	26	1	186	36	1	74	125	36	37	37	32	37	2	121	223	101	7	6	80	0	66	75	1	46	87	27	55	3	0	40	232	2
BOLA2	26	13	34	18	17	1	16	73	18	9	20	10	23	13	3	19	14	18	26	15	7	35	15	31	14	92	27	28	17	63	7	10	18	2	8	7	19	25	30	0	13	20	11	13	14	18	165	12	2
BRCA1	40	8	2	28	3	1	51	1	50	5	2	39	35	2	36	1	71	52	3	59	14	12	2	3	21	65	10	20	1	58	5	3	0	4	3	10	39	33	1	1	1	4	1	15	7	2	0	1	6
C11orf73	114	49	42	174	68	25	32	172	40	15	69	60	158	25	19	1	135	41	49	103	42	109	46	2	144	98	81	68	34	51	185	3	111	24	3	244	101	3	100	2	4	0	58	94	100	112	110	28	10
C12orf4	4	1	2	25	3	0	1	1	0	0	5	11	1	0	11	0	4	1	0	2	0	11	0	16	12	1	29	1	3	0	16	6	0	8	1	1	1	15	0	0	0	0	1	18	0	4	6	0	0
C14orf166	176	158	434	160	312	342	256	326	139	350	369	374	189	219	232	48	151	172	329	309	194	351	192	267	193	312	257	157	150	536	118	146	249	328	653	206	100	176	517	448	82	43	44	69	73	124	502	279	212
C16orf70	47	68	13	36	31	20	6	6	55	8	21	22	72	34	11	8	134	33	38	9	9	7	15	7	7	52	32	9	50	27	6	8	11	7	18	49	61	15	13	48	11	5	103	4	19	7	25	11	293
C19orf53	217	140	312	179	178	118	192	39	233	143	234	143	197	336	216	215	156	279	101	207	172	140	219	143	188	87	169	230	204	308	198	206	233	83	206	191	260	203	234	138	203	121	246	116	308	105	127	246	144
C1D	10	9	9	8	5	2	3	10	10	8	11	13	8	9	13	2	6	5	22	19	6	10	6	5	14	18	9	13	19	5	4	3	3	13	13	2	5	1	12	8	2	16	17	14	6	4	9	6	11
C7orf26	0	0	30	1	4	49	21	0	0	0	41	0	28	0	0	7	0	0	63	0	0	0	0	0	0	0	0	0	0	0	0	0	20	0	0	0	0	0	0	0	0	54	0	54	0	0	108	0	0
CALM3	287	174	133	295	225	255	382	199	237	64	164	370	153	245	463	158	108	438	174	210	261	233	274	222	250	474	128	193	248	207	140	44	378	204	210	493	266	221	273	204	306	429	327	448	212	157	447	401	196
CARHSP1	219	107	141	153	217	85	150	296	103	234	239	303	112	190	234	328	316	111	122	91	250	170	164	364	307	10	175	141	141	28	112	43	173	337	75	231	262	259	284	156	328	338	276	299	340	259	60	219	309
CASP6	68	108	1	108	42	4	82	2	61	40	30	198	1	75	142	81	300	89	78	41	86	0	98	108	13	107	51	104	83	28	4	8	232	136	12	595	111	3	460	65	2	280	77	74	27	116	56	95	1
CBX1	9	20	27	36	15	32	44	17	64	80	12	14	63	18	15	28	44	10	36	88	19	14	79	8	121	32	36	10	86	47	57	53	27	13	36	10	10	10	1	7	97	137	4	67	32	8	13	30	10
CCDC86	105	40	201	125	119	237	35	48	128	123	305	128	52	42	2	76	244	88	93	44	33	66	221	184	6	257	148	88	200	87	320	47	102	22	87	275	149	319	71	0	375	94	1	93	78	133	131	112	170
CD82	102	173	25	211	484	145	301	143	186	686	97	109	245	261	19	4	430	145	303	315	168	176	67	218	254	311	160	47	245	28	193	489	19	89	179	66	204	172	81	4	121	313	82	182	158	219	171	69	19
CDC26	26	21	77	59	55	44	52	40	40	20	34	67	38	102	50	2	41	33	42	17	74	25	108	3	90	10	55	70	34	91	45	74	76	16	21	74	39	79	75	65	3	97	66	27	21	95	176	2	6
CHMP4B	20	62	6	19	12	8	47	15	0	23	27	77	77	5	2	0	1	11	3	17	74	0	78	13	2	32	7	10	39	7	92	20	2	7	9	6	30	9	0	0	16	11	7	36	0	9	13	3	12
CHP1	37	68	29	6	5	46	5	24	32	26	1	9	13	63	20	1	67	2	3	1	6	4	0	7	2	3	114	2	2	2	5	0	27	22	5	4	9	77	3	9	1	4	0	0	0	0	50	1	2
CKMT2-AS1	55	10	2	0	0	0	0	0	0	1	1	1	2	1	1	0	2	1	1	0	0	0	1	0	0	0	0	0	0	0	0	1	0	0	0	0	0	0	1	0	0	1	1	0	5	0	0	0	0
CLEC2D	75	47	61	99	33	43	47	40	51	45	49	47	43	51	27	36	49	65	43	37	24	54	67	23	35	45	67	93	93	49	82	47	51	31	49	96	69	61	30	47	27	49	59	114	64	56	98	108	34
CMPK1	8	5	11	6	9	12	10	7	8	10	8	6	8	6	6	9	11	7	5	24	1	4	3	13	2	9	5	6	14	5	6	5	26	8	152	4	19	2	9	15	2	5	6	1	8	11	13	5	10
CMTM7	86	53	225	256	260	156	107	175	47	120	257	62	71	307	136	177	377	303	312	246	54	315	182	268	330	133	291	82	187	108	251	215	166	336	203	248	326	152	208	38	54	92	81	336	137	751	246	144	32
COX6A1	55	92	70	60	163	68	115	75	96	80	90	113	97	68	73	96	60	84	128	154	74	43	126	65	117	54	165	38	22	225	46	50	143	60	55	63	67	84	126	54	350	162	84	28	91	34	37	138	76
COX7A2L	89	95	58	70	67	69	98	95	71	31	96	15	85	117	81	47	84	80	217	28	69	50	59	132	60	89	122	65	75	88	71	131	84	75	70	198	102	106	87	37	28	95	82	52	76	85	77	128	87
CST3	482	360	261	237	196	534	242	290	289	420	668	146	229	207	297	194	199	426	524	152	220	371	335	376	74	616	427	438	298	261	234	103	559	142	492	179	62	438	403	236	331	185	437	111	397	132	241	292	493
CTSD	456	323	191	387	676	312	255	484	385	70	567	495	264	629	667	419	333	336	213	333	412	21	286	316	98	166	316	139	937	568	202	331	76	197	557	175	241	354	671	226	500	121	495	449	40	125	285	336	611
CXXC5	60	154	22	523	308	505	148	156	478	191	168	185	422	246	895	121	192	243	423	271	155	301	267	178	151	365	485	301	167	726	33	154	206	73	132	431	335	195	56	179	390	224	228	469	25	479	864	298	92
CYB5B	92	65	77	172	61	103	34	11	62	70	207	85	30	76	74	106	89	60	53	16	61	104	138	197	183	8	9	68	160	114	7	6	14	18	6	7	210	11	220	104	83	162	112	254	3	101	297	92	95
DANCR	136	54	317	279	133	203	260	70	151	84	202	605	104	98	1	94	391	230	186	67	59	138	50	165	206	165	91	208	114	239	1	361	92	0	12	938	10	4	109	52	127	170	419	330	5	145	130	0	4
DAZAP1	150	129	120	91	100	142	32	73	166	151	115	234	226	138	82	114	126	164	138	160	163	169	139	79	67	288	260	38	68	77	174	163	91	71	72	210	238	209	131	33	48	119	69	152	177	119	105	115	9
DCTPP1	464	210	438	329	368	582	303	496	323	258	299	247	427	612	421	283	537	144	274	240	499	445	276	239	288	237	801	300	582	475	442	727	200	368	275	505	375	818	193	173	170	873	303	467	387	264	246	234	458
[truncated: 17,925 more rows]
[truncated: 2,276 more columns]
