# Supplementary material for: DOCK11 and DENND2A play pivotal roles in the maintenance of hepatitis B virus in host cells
Source: PLoS One. 2021 Feb 4;16(2):e0246313. doi: 10.1371/journal.pone.0246313 (PMC7861363; doi:10.1371/journal.pone.0246313)
Supplement: S4 Table — (XLSX) [file pone.0246313.s010.xlsx]

## Sheet: Sheet1
S4 Table. Genes higly expressed in cells with HBV mRNA compared with control cells
Gene	frequency per 2325 cells*	transcripts per one million reads in HBV positive cell
JSRP1	20	195
DOCK11	16	103
TTLL1	15	137
C5orf66	11	148
DENND2A	7	218
* genes expressed in less than twenrty cells per 2,325 cells and genes with expressed in more than 100 tags per a single cell library
